# Supplementary material for: An untargeted comparative metabolomics analysis of infants with and without late-onset breast milk jaundice
Source: PLoS One. 2024 Aug 12;19(8):e0308710. doi: 10.1371/journal.pone.0308710 (PMC11318923; doi:10.1371/journal.pone.0308710)
Supplement: S1 Data — (XLSX) [file pone.0308710.s001.xlsx]

## Sheet: positive ion mode
Name	FC*	log2(FC)	raw.pval	-log10(p)		*Direction of comparison: case/control
Sulfur mustard Esi+0.14372732	3.9317	1.9751	3.6955e-12	11.432
Resorcinol sulfoxide	2.6981	1.432	5.4632e-10	9.2626
Isometheptene Esi+0.87124246	4.5708	2.1924	1.7639e-09	8.7535
R-L3 Esi+1.8536046	2.7312	1.4496	2.7337e-08	7.5632
Cyclohexylammonium Esi+0.3894244	5.9028	2.5614	1.1138e-07	6.9532
N-Acetyl-ala-ala-ala-methylester	4.4143	2.1422	3.5773e-07	6.4464
Isoquinoline	4.7639	2.2522	5.7956e-07	6.2369
Zalcitabine	3.9444	1.9798	1.5479e-06	5.8103
3-Deoxyestradiol	4.49	2.1667	1.7885e-06	5.7475
Aminocaproic acid	2.4375	1.2854	2.2261e-06	5.6525
Ala Ile Val	4.177	2.0625	2.33e-06	5.6326
4'-O-Methyldelphinidin 3-O-beta-D-glucoside	5.4304	2.4411	2.5691e-06	5.5902
Cyclobrassinone	3.2241	1.6889	2.6505e-06	5.5767
Urothion	2.4567	1.2967	3.6939e-06	5.4325
Aminocaproic acid Esi+1.1267574	2.3752	1.2481	6.1489e-06	5.2112
Magnoshinin	2.302	1.2029	6.5451e-06	5.1841
6-Acetylpicropolin	7.3601	2.8797	1.2419e-05	4.9059
Cyclopentanethiol	2.5342	1.3415	1.5811e-05	4.801
193.097@1.3932542	7.4621	2.8996	1.7156e-05	4.7656
Cyanofenphos	4.1712	2.0605	1.9992e-05	4.6991
2,4-Dihydroxybenzoic acid Esi+2.7782407	4.7894	2.2598	3.8959e-05	4.4094
Deoxycholic acid 3-glucuronide Esi+7.2648163	5.8366	2.5451	4.4304e-05	4.3536
Val Glu Ser Esi+1.5814997	4.7999	2.263	4.5665e-05	4.3404
Thr Gln Ile	6.2718	2.6489	5.503e-05	4.2594
884.4983@7.785652	3.8859	1.9582	7.6762e-05	4.1149
1-Methoxy-2-hydroxyanthracene	4.6302	2.2111	8.02e-05	4.0958
Pirbuterol Esi+0.83481807	2.1193	1.0836	8.1068e-05	4.0911
Asn Val Val	8.5832	3.1015	8.4262e-05	4.0744
502.2722@11.44131	2.6205	1.3898	8.5806e-05	4.0665
Dioxacarb	6.0583	2.5989	8.6131e-05	4.0648
Benzocaine	2.1867	1.1287	0.00010321	3.9863
b-D-Glucopyranosiduronic acid, 3-(6-hydroxy-2-naphthalenyl)-1-methylpropyl	2.3272	1.2186	0.00011146	3.9529
Val Val Val Esi+2.0370767	3.3421	1.7408	0.00011489	3.9397
556.3218@5.5816274	6.136	2.6173	0.00011968	3.922
Glycocholic acid 3-glucuronide Esi+4.8502936	9.7241	3.2816	0.00012227	3.9127
600.2966@5.589414	6.7951	2.7645	0.00012521	3.9024
819.3769@5.568587	4.6028	2.2025	0.00013855	3.8584
Ethenodeoxyadenosine	3.1778	1.668	0.00014654	3.834
Pro Lys Asp	3.3477	1.7432	0.0001502	3.8233
502.2999@6.9317036	2.731	1.4494	0.00016185	3.7909
155.9743@1.1724291	3.5477	1.8269	0.00016476	3.7832
443.051@1.1979051	3.4324	1.7792	0.00016727	3.7766
144.028@0.63621545	2.6215	1.3904	0.00018528	3.7322
12-bromo-dodecanoic acid	2.7379	1.453	0.00018968	3.722
3-Hydroxyquinaldic acid	3.0753	1.6207	0.00019436	3.7114
631.3199@1.3213539	7.3202	2.8719	0.00021125	3.6752
Asp Arg Asp	5.0622e-05	-14.27	0.00023401	3.6308
Nodinitib-1	3.0083	1.589	0.00023612	3.6269
571.14@1.8608619	3.2774	1.7126	0.00025312	3.5967
4-Hydroxyclobazam	3.021	1.595	0.00025623	3.5914
Fumonisin C3	3.2388	1.6955	0.0002696	3.5693
17beta-Acetamidoandrost-4-en-3-one	6.3786	2.6732	0.00030383	3.5174
1099.2548@1.8425238	4.7551	2.2495	0.00034482	3.4624
1098.3702@1.2973691	4.1638	2.0579	0.00034779	3.4587
323.9826@1.1985664	2.9942	1.5822	0.00036266	3.4405
Flusilazole	3.1884	1.6728	0.00037059	3.4311
Gladiatoside C1	2.9023	1.5372	0.00039926	3.3987
Amastatin Esi+5.881889	4.68	2.2265	0.0004138	3.3832
Val Ile Val	6.4654	2.6927	0.00044836	3.3484
Piperenol A triacetate Esi+1.1413032	4.3006	2.1045	0.00045284	3.3441
Gly Val Thr	7.4255	2.8925	0.00045457	3.3424
Tyr Tyr Tyr Esi+6.6832128	3.9015	1.964	0.00046282	3.3346
185.07@1.0663098	6.7273	2.75	0.00050312	3.2983
Polypropylene glycol (m w 1,200-3,000) Esi+3.8869972	2.3957	1.2605	0.00050504	3.2967
Piperenol A triacetate Esi+1.130728	4.9154	2.2973	0.00050603	3.2958
411.104@1.2003229	3.0047	1.5872	0.000519	3.2848
Leu Asn Leu Esi+5.8660183	2.7405	1.4545	0.00052408	3.2806
709.3621@5.5150223	13.61	3.7666	0.00052799	3.2774
Lithocholic acid taurine conjugate	8.273	3.0484	0.00057912	3.2372
5-Hydroxy-2-acetamidofluorene	4.0135	2.0049	0.00058818	3.2305
Methyl bisnorbiotinyl ketone	2.0583	1.0414	0.00058933	3.2296
Tyr Thr Val Esi+5.2489796	6.6204	2.7269	0.00060837	3.2158
PS(18:0/20:0)	2.8751	1.5236	0.00061056	3.2143
Coniine Esi+0.8705439	2.8541	1.5131	0.00061681	3.2099
728.3959@4.7526927	8.3906	3.0688	0.00062454	3.2044
cis-Zeatin	3.2972	1.7212	0.00062534	3.2039
Z-Gly-Pro-Leu-Gly-Pro	2.8447	1.5083	0.00065228	3.1856
Nicotine imine	2.6732	1.4185	0.00065679	3.1826
Palmatoside G	4.2352	2.0824	0.00067469	3.1709
Fluphenazine enanthate Esi+2.1696773	4.9492	2.3072	0.00067541	3.1704
Butoctamide hydrogen succinate	4.6729	2.2243	0.00068761	3.1627
1-Methylhypoxanthine	2.7572	1.4632	0.00069149	3.1602
16-Methyl-epi-nigakihemiacetal B Esi+6.0299993	2.5024	1.3233	0.00072242	3.1412
Desacetyl (7)Khivorinic Acid, Methyl Ester Esi+4.5259166	11259	13.459	0.00076695	3.1152
Polypropylene glycol (m w 1,200-3,000) Esi+2.0463467	3.184	1.6709	0.0007821	3.1067
Val Val Val Esi+4.6710353	9.6473	3.2701	0.00078621	3.1045
Trp Leu Gln	6.5898	2.7202	0.00078832	3.1033
Furfuryl acetate	7.2604	2.86	0.00079627	3.0989
Isoquinoline Esi+3.3215692	4.3476	2.1202	0.00079699	3.0985
Polypropylene glycol (m w 1,200-3,000) Esi+2.6488395	2.5921	1.3741	0.00080711	3.0931
Gln Gln Gln	3.6163	1.8545	0.00081853	3.087
Cinnamic acid	2.4362	1.2847	0.00082139	3.0855
Rifamycin W-hemiacetal Esi+1.1468394	5.2435	2.3905	0.00087192	3.0595
N-Desmethylmifepristone (RU 42633) Esi+1.2055902	3.7712	1.915	0.00088514	3.053
Batatasin II Esi+2.9770918	3.0643	1.6156	0.00090229	3.0447
1-NM-PP1	6.3315	2.6626	0.00090299	3.0443
Fluvoxamine acid Esi+7.196152	0.06044	-4.0484	0.00090867	3.0416
1071.4977@6.0916753	9.6009	3.2632	0.00096062	3.0174
(?-2-(2-Furanyl)pyrrolidine Esi+1.6182785	3.8358	1.9395	0.00096308	3.0163
Polypropylene glycol (m w 1,200-3,000)	2.5393	1.3445	0.00096829	3.014
Ser Ile Ala	4.5307	2.1797	0.00096853	3.0139
790.4251@6.6286407	20.665	4.3691	0.00097256	3.0121
2-(1,2-Diamino-1-propenyl)phenol	2.2097	1.1439	0.00099093	3.004
8-Hydroxy-7-methylguanine	2.1653	1.1146	0.0011205	2.9506
Prosapogenin	5.1904	2.3758	0.0011232	2.9495
Terbufos	2.9522	1.5618	0.0011254	2.9487
Val Asp	2.8103	1.4907	0.0011316	2.9463
5,7-Dihydroxy-4'-methoxy-8-C-prenyl-3'-(3-hydroxy-3-methylbutyl)flavanone	4.9174	2.2979	0.0011549	2.9375
423.2994@11.444398	6.4992	2.7003	0.0011944	2.9229
2-Acetylpyrrolidine Esi+4.2120876	2.0707	1.0501	0.0012147	2.9155
Ala Asp Ile Esi+2.786828	5.4989	2.4591	0.0012151	2.9154
Ser Thr Ile 3.7802386	9.3384	3.2232	0.0012436	2.9053
PI(P-16:0/20:5(5Z,8Z,11Z,14Z,17Z))	2.7313	1.4496	0.0012613	2.8992
Verimol C	2.7035	1.4348	0.0012981	2.8867
2,4-Dinitro-1-(3-nitrophenoxy)benzene	2.5526	1.352	0.0013309	2.8759
Glu Ala Ile 2.460885	12.735	3.6707	0.001338	2.8736
trans-4-Carboxymethylenebut-2-en-4-olide	2.9198	1.5458	0.0013397	2.873
Lentialexin Esi+1.0770314	6.1218	2.614	0.0013617	2.8659
11alpha,17beta-Dihydroxyandrost-4-en-3-one diacetate 5.2418857	13.093	3.7108	0.001394	2.8557
Tyr Asp Leu	5.4566	2.448	0.0014424	2.8409
Leu Asn Leu Esi+4.570376	9.3878	3.2308	0.0014545	2.8373
Poloxalene	3.4368	1.7811	0.0014606	2.8355
Cyclohexylammonium Esi+0.856182	2.063	1.0447	0.0014628	2.8348
(S)-N-[3-(3,4-Methylenedioxyphenyl)-2-(mercaptomethyl)-1-oxoprolyl]-(S)-alanine	2.2857	1.1926	0.0014735	2.8316
(+/-)-3-[(2-methyl-3-furyl)thio]-2-butanone	2.2021	1.1389	0.0014786	2.8301
Val Gly Val Esi+4.959731	3.0677	1.6171	0.0014921	2.8262
Ethylenediamine-N,N'-di-a-butyric acid Esi+3.641111	4.237	2.083	0.0015011	2.8236
Bromoenol lactone	2.8386	1.5052	0.0015942	2.7975
359.2073@4.7727766	2.7165	1.4417	0.0016013	2.7955
L-isoleucyl-L-proline Esi+1.0698181	2.3672	1.2432	0.0016031	2.795
3-hydroxypalmitoyl-CoA Esi+0.87103164	2.9116	1.5418	0.0016755	2.7759
Denticulaflavonol	6.1102	2.6112	0.0016898	2.7722
piritramide	5.5398	2.4698	0.0017182	2.7649
3-O-Mycarosylerythronolide B Esi+7.264279	2.9529	1.5621	0.0017351	2.7607
(R)-2-Hydroxycaprylic acid	2.8631	1.5176	0.0017596	2.7546
Phe Arg Ala Esi+3.9456763	21118	14.366	0.0017842	2.7485
(22E)-(24S)-1?,24-dihydroxy-26,27-cyclo-22,23-didehydrovitamin D3 / (22E)-(24S)-1?,24-dihydroxy-26,27-cyclo-22,23-didehydrocholecalciferol / Calcipotriol	8.3422	3.0604	0.001809	2.7426
640.3932@3.0324469	6.3218	2.6603	0.0018217	2.7395
601.6152@11.901519	2.072	1.0511	0.0018877	2.7241
Succinic anhydride	3.4463	1.7851	0.0018896	2.7236
Tyr Asp Val	12.326	3.6236	0.0018977	2.7218
611.3263@6.580723	2.2039	1.14	0.0019282	2.7148
Vismodegib	4.1145	2.0407	0.0019327	2.7138
1H-Imidazole-1-acetic acid	2.3042	1.2043	0.0019429	2.7116
Foeniculoside IV	4.0778	2.0278	0.0019459	2.7109
Pro Thr Glu	2.9646	1.5679	0.0019808	2.7032
N-(1-Deoxy-1-fructosyl)valine	6.2954	2.6543	0.002007	2.6975
6b-Angeloyl-3b,8b,9b-trihydroxy-7(11)-eremophilen-12,8-olide	2.1654	1.1147	0.0020377	2.6909
Tenovin-6 5.3351765	9.0269	3.1742	0.0020501	2.6882
797.3958@5.5681787	3.2654	1.7073	0.0020969	2.6784
Lyciumoside VII	5.4002	2.433	0.0021408	2.6694
Carbidopa	2.8805	1.5263	0.0021521	2.6671
3-Methoxy-4-Hydroxyphenylglycol Sulfate	2.7091	1.4378	0.0023109	2.6362
Allopurinol	3.8843	1.9577	0.0023271	2.6332
737.3735@5.4332266	3.1149	1.6392	0.0023434	2.6301
Medroxyprogesterone acetate Esi+9.060655	3.5642	1.8336	0.0023519	2.6286
4-Carboxy-2-oxo-3-hexenedioate	4.071	2.0254	0.0023996	2.6199
Sulfallate	49678	15.6	0.0024249	2.6153
929.4905@5.5820003	3.8763	1.9547	0.002428	2.6147
Pro Asp	3.8929	1.9609	0.0024347	2.6136
Ssioriside	14.642	3.872	0.0024532	2.6103
Limocitrol 3-neohesperidoside Esi+0.8484361	11.676	3.5454	0.0024602	2.609
Oxyphencyclimine Esi+4.9322643	3.3364	1.7383	0.0024697	2.6074
Gln His Trp	6.8476	2.7756	0.0025282	2.5972
PI(P-16:0/12:0)	4.4365	2.1494	0.0025892	2.5868
Ethionine	5.8093	2.5384	0.0025961	2.5857
Benzanthrone Esi+2.5315936	2.2238	1.153	0.0026217	2.5814
527.3344@6.944363	3.7299	1.8991	0.002645	2.5776
3-Nitrophenylhydrazine	2.7529	1.461	0.0026493	2.5769
C24-OH Sulfatide	2.4477	1.2914	0.0027166	2.566
Samandarone	15323	13.903	0.0027532	2.5602
L-isoleucyl-L-proline Esi+1.1986053	2.0403	1.0288	0.0027798	2.556
Leonurine 3.9565787	22.029	4.4613	0.0027818	2.5557
487.2668@5.4624143	5.8573	2.5502	0.0027978	2.5532
Ala Ile Val Esi+0.82419705	3.2288	1.691	0.0028063	2.5519
928.5757@16.790617	3.53	1.8197	0.002862	2.5433
551.2975@4.4258475	5.8526	2.5491	0.002881	2.5405
N5-Acetyl-N2-gamma-L-glutamyl-L-ornithine Esi+1.2589213	3.04	1.6041	0.0028912	2.5389
Mangiferin 6'-gallate	2.1405	1.0979	0.0029137	2.5356
773.3944@1.065558	4.4958	2.1686	0.0029348	2.5324
Anandamide (22:6, n-3) Esi+8.209484	3.2783	1.713	0.0029386	2.5319
Thr Gly Ser	2.2332	1.1591	0.0029603	2.5287
657.3698@6.122533	4.2797	2.0975	0.0029743	2.5266
Epinastine	3.5606	1.8321	0.0030317	2.5183
Megastachine	5.1094	2.3532	0.0031065	2.5077
HC Toxin 5.5458026	5.9266	2.5672	0.0031809	2.4975
L-Iduronate 2-sulfate	2.907	1.5395	0.0031927	2.4958
PI(O-20:0/18:0)	2.4905	1.3165	0.0032473	2.4885
4-Pyridylthioamide	2.0538	1.0383	0.0033588	2.4738
Brucine	9678.2	13.241	0.0033951	2.4691
371.2422@5.7808204	2.4465	1.2907	0.0034799	2.4584
4-Hydroxylevamisole Glucuronide	2.2703	1.1829	0.0035304	2.4522
Lys-Lys-OH	16.189	4.017	0.0035537	2.4493
Val Val Glu Esi+5.0702195	3.0173	1.5933	0.0035619	2.4483
Ethyl cellulose Esi+5.9018197	4.2505	2.0876	0.0035644	2.448
1338.5719@5.7805915	4.6475	2.2165	0.0035816	2.4459
972.602@16.753368	5.6481	2.4978	0.0036555	2.4371
678.508@7.5126038	2.5291	1.3386	0.0036787	2.4343
359.2053@5.0711956	3.9679	1.9884	0.003764	2.4244
PI(13:0/20:0)	2.9092	1.5406	0.0037813	2.4224
Thr Val Ile Esi+4.9498453	5.4103	2.4357	0.0037964	2.4206
Sclerotiorin	4.8536	2.2791	0.0038068	2.4194
Leu Thr Ser Esi+1.321817	3.6482	1.8672	0.0038097	2.4191
Nicotinate D-ribonucleoside	2.8547	1.5133	0.0038129	2.4187
1,7-Dihydroxy-3,6-dimethoxy-2,8-diprenylxanthone	9.7679	3.288	0.0038132	2.4187
Ala Lys Glu Esi+1.0770342	3.4632	1.7921	0.0038401	2.4157
331.1765@8.151442	0.16102	-2.6347	0.0038652	2.4128
389.3111@11.452761	0.35745	-1.4842	0.0039277	2.4059
Oxidized dinoflagellate luciferin 5.688998	7.1716	2.8423	0.0039972	2.3982
Isoquinoline N-oxide Esi+3.318576	3.5307	1.82	0.0040346	2.3942
5-Methylthiopentanaldoxime	4.1515	2.0536	0.004058	2.3917
Neoacrimarine B Esi+1.0642543	2.7192	1.4432	0.0041193	2.3852
n-acetyldopamine 2.240646	3.6507	1.8682	0.0041498	2.382
R-4-benzyl-3-((R)-3-hydroxy-2,2-dimethyloctanoyl)oxazolidin-2-one	5.8715	2.5537	0.0041841	2.3784
L-Olivosyl-oleandolide	5.9168	2.5648	0.0041866	2.3781
3,7,8,15-Scirpenetetrol Esi+7.1485996	0.35605	-1.4899	0.0042767	2.3689
741.3213@0.8316856	15.596	3.9631	0.0043251	2.364
Debromohymenialdisine Esi+1.1817634	4.5273	2.1787	0.0043563	2.3609
1,8-Diazacyclotetradecane-2,9-dione	2.7929	1.4818	0.0043635	2.3602
PS(16:0/0:0) Esi+10.076435	2.3209	1.2147	0.0043708	2.3594
Val Val Glu Esi+5.0618143	2.8247	1.4981	0.0044404	2.3526
259.131@5.4004965	5.7811	2.5314	0.0044799	2.3487
Koryoginsenoside R1 Esi+7.8045034	7.5453	2.9156	0.0045267	2.3442
(?-2-Methylthiazolidine Esi+0.8386462	2.129	1.0902	0.0045786	2.3393
Ile Asp Ile Esi+6.21757	4.4018	2.1381	0.004599	2.3373
Leu Thr Ser 2.050079	6.8401	2.774	0.0047791	2.3206
PE(18:3(9Z,12Z,15Z)/0:0) Esi+4.4147053	8.9434	3.1608	0.004823	2.3167
PS(22:1(11Z)/22:0)	2.1744	1.1206	0.0048481	2.3144
Gln Glu Arg	10533	13.363	0.0049669	2.3039
PI(P-20:0/19:1(9Z))	2.5337	1.3412	0.0049671	2.3039
Annoglabasin C Esi+5.3494406	6.5438	2.7101	0.0050992	2.2925
Triarimol	35.137	5.1349	0.0051409	2.289
Leu Thr Leu Esi+5.9029565	12.183	3.6068	0.0051562	2.2877
150.0894@1.421393	3.2502	1.7005	0.0051841	2.2853
8-Isoquinoline methanamine	3.691	1.884	0.0051888	2.2849
7-Methyluric acid	2.8465	1.5092	0.0053815	2.2691
1117.662@6.447831	8.292	3.0517	0.0053884	2.2685
Isoplumbagin	2.6158	1.3872	0.0055529	2.2555
Methionine Esi+1.0642431	2.3362	1.2242	0.0056541	2.2476
N-Hydroxy-L-tryptophan	2.2891	1.1948	0.0056815	2.2455
LysoPE(22:5(7Z,10Z,13Z,16Z,19Z)/0:0)	6.8519	2.7765	0.005708	2.2435
Austalide L 6.386298	4.0237	2.0085	0.0057105	2.2433
503.227@4.2280645	6.8807	2.7825	0.0057154	2.243
Val Val Gln	2.9924	1.5813	0.0057288	2.2419
Leucyl-leucyl-norleucine Esi+6.8889055	12.865	3.6854	0.0057526	2.2401
His Arg His	2.9542	1.5628	0.0058117	2.2357
Ile Asp Ile Esi+6.0909333	2.3835	1.2531	0.0058918	2.2298
Pyridoxamine-5'-Phosphate	2.6632	1.4131	0.0059267	2.2272
Lentialexin	5.4673	2.4508	0.0059427	2.226
Pro Leu Pro	4.0027	2.001	0.0059601	2.2247
Phe Val Asp	2.5269	1.3373	0.0059795	2.2233
AminoDHQ Esi+0.90621936	2.9972	1.5836	0.00599	2.2226
Cuneatin Methyl Ether	2.0027	1.002	0.006081	2.216
913.5284@13.327135	4.0442	2.0159	0.0060976	2.2148
Pendimethalin	9.5074	3.2491	0.0061398	2.2118
Chamazulene	2.6862	1.4256	0.0062198	2.2062
Glu Thr Lys	3.0476	1.6077	0.0062665	2.203
2,3-Dihydro-5-(3-hydroxypropanoyl)-1H-pyrrolizine 4.396725	3.1064	1.6352	0.006312	2.1998
352.2396@11.226051	2.8299	1.5008	0.0063672	2.1961
(23S)-26,26,26,27,27,27-hexafluoro-1?,23,25-trihydroxyvitamin D3 / (23S)-26,26,26,27,27,27-hexafluoro-1?,23,25-trihydroxycholecalciferol	3.4613	1.7913	0.0064026	2.1936
906.4262@4.26875	20.541	4.3604	0.0064532	2.1902
Calcimycin	6.0521	2.5974	0.0064546	2.1901
Methionine Esi+0.8386364	2.0045	1.0032	0.0067	2.1739
Val Trp His Esi+5.290673	56.396	5.8175	0.0067267	2.1722
Thr Val Ile	3.9494	1.9816	0.0067313	2.1719
Thymophthalein Esi+0.8265517	16.867	4.0762	0.0067344	2.1717
Cer(d18:0/14:0) Esi+13.191969	4.6303	2.2111	0.0067882	2.1682
882.4569@4.9286575	17.52	4.131	0.0068553	2.164
Trigoneoside XIb 6.262268	5.4308	2.4412	0.0068598	2.1637
Bisnorbiotin	3.1724	1.6656	0.0069437	2.1584
719.3748@5.141528	9.5944	3.2622	0.0071778	2.144
Inuline Esi+6.062515	3.3467	1.7428	0.0071856	2.1435
8-Hydroxyadenine	3.3609	1.7489	0.0071886	2.1434
1-Benzylimidazole	3.1032	1.6338	0.007201	2.1426
Epithienamycin E	2.6388	1.3999	0.0072065	2.1423
Adlupulone	3.1634	1.6615	0.0072428	2.1401
Val Ile Leu Esi+6.96859	3.5041	1.8091	0.0072472	2.1398
696.295@6.7968783	7.478	2.9027	0.007275	2.1382
Phe Phe Ala	6.7901	2.7634	0.0073509	2.1337
PI(22:4(7Z,10Z,13Z,16Z)/21:0)	3.6398	1.8639	0.0074003	2.1307
N-oleoyl taurine Esi+8.527003	2.1567	1.1088	0.0075059	2.1246
519.2921@5.185447	6.0986	2.6085	0.0075399	2.1226
PS(18:3(9Z,12Z,15Z)/18:3(9Z,12Z,15Z)) Esi+16.907797	2.3683	1.2439	0.0075405	2.1226
Leu Thr Leu Esi+6.355165	3.4987	1.8068	0.0075824	2.1202
Ellipticine	3.0539	1.6106	0.0076035	2.119
Benzenepropanenitrile	3.1538	1.6571	0.0076324	2.1173
4,5-Dihydroxyphthalate Esi+1.2543391	4.4906	2.1669	0.0077083	2.113
Phencyclidine	2.6007	1.3789	0.0077257	2.1121
2-Methyl-2-(methyldithio)propanal	2.7473	1.458	0.0080402	2.0947
355.1726@4.4827766	7.1273	2.8333	0.0080429	2.0946
N-Acetylbialaphos Esi+1.292667	2.2595	1.176	0.0080581	2.0938
2-Naphthylamine	3.4154	1.7721	0.0081633	2.0881
Demethoxyshogaol Esi+3.8008876	8.0166	3.003	0.0082176	2.0853
Leu-leu-tyr	8537	13.06	0.0082733	2.0823
Leukotriene D4 methyl ester	2.2778	1.1876	0.0083973	2.0759
8-Epideoxyloganin tetraacetate	4.0531	2.019	0.0084517	2.0731
(1R)-Glutathionyl-(2R)-hydroxy-1,2-dihydronaphthalene	4.3908	2.1345	0.0084663	2.0723
2-Hydroxy-4,7-dimethoxy-2H-1,4-benzoxazin-3(4H)-one	6.7641	2.7579	0.0085055	2.0703
3-Carboxypropyl trimethylammonium Esi+3.0854843	3.1269	1.6447	0.0085519	2.0679
trans,trans-Farnesyl phosphate Esi+6.8817	10.163	3.3453	0.0086268	2.0642
20-trifluoro-LTB4 Esi+5.8577533	4.5408	2.183	0.0086321	2.0639
3,4-Dihydroxyphenylglycol O-sulfate	2.7168	1.4419	0.0086373	2.0636
Amprenavir	3.7323	1.9001	0.0086698	2.062
Ile Leu Asn Esi+2.0988688	5.0011	2.3222	0.0088162	2.0547
6-O-Methylguanine Esi+1.065445	2.2552	1.1732	0.0088699	2.0521
JWH 018 N-(5-hydroxypentyl) ?-D-Glucuronide	2.4962	1.3197	0.0088881	2.0512
1005.4917@5.2836337	6.3073	2.657	0.0089135	2.05
Oleamide Esi+12.132997	3.2863	1.7165	0.0089949	2.046
Arbutin	4.7163	2.2377	0.0090194	2.0448
PA(17:0/22:6(4Z,7Z,10Z,13Z,16Z,19Z)) 18.541744	3.8486	1.9443	0.0092362	2.0345
Pentigetide Esi+3.8046365	17.512	4.1303	0.0093648	2.0285
473.2492@5.151633	19.411	4.2788	0.0093944	2.0271
3-Bromosulfolane	2.0028	1.002	0.0094011	2.0268
1148.2875@1.8600771	2.2613	1.1771	0.0094054	2.0266
Palmitoyl-EA Esi+12.133022	3.0668	1.6167	0.0094095	2.0264
p-Hydroxytriamterene sulfate	6.8079	2.7672	0.009411	2.0264
Feruloyl-2-hydroxyputrescine Esi+4.7399015	4.2179	2.0765	0.009486	2.0229
Imidazoleacetic acid	5.4978	2.4589	0.0094991	2.0223
Ovatine	0.18535	-2.4317	0.009542	2.0204
487.266@2.6886048	12.476	3.641	0.009601	2.0177
Glu Lys Ile	4.2801	2.0977	0.0096836	2.014
Leu Thr Thr Esi+5.256998	6.0257	2.5911	0.0097262	2.0121
Butyl 4'-O-butanoyl-6-O-hexadecanoyl-neohesperidoside	3.3576	1.7474	0.0097483	2.0111
1268.5576@5.326241	31.028	4.9555	0.0097751	2.0099
1142.5497@4.4160137	7.9438	2.9898	0.0097846	2.0095
Ala Leu Thr Esi+3.3089857	3.7343	1.9009	0.0099371	2.0027
1229.6656@6.5932837	3.2963	1.7208	0.010022	1.999
Palmitoyl-EA Esi+12.132918	3.1294	1.6459	0.010025	1.9989
14-chlorotetracosane-1,15-disulfate	6.4835	2.6968	0.010055	1.9976
6-Methylthiopurine ribonucleotide	2.6974	1.4316	0.010116	1.995
(5-Phenyl-1,2,4-triazol-3-yl)urea Esi+1.9446677	16.945	4.0828	0.010152	1.9935
5-Ethyl-5-(1-methyl-3-carboxypropyl)barbituric acid	2.186	1.1283	0.010164	1.9929
Ascorbate 2-sulfate	2.4006	1.2634	0.010169	1.9927
Glutamyl-Arginine	3.3222	1.7321	0.01017	1.9927
1621.5267@0.6978068	0.36496	-1.4542	0.010174	1.9925
CAY10580 Esi+10.645683	0.2541	-1.9765	0.010196	1.9916
U-75302	3.6886	1.8831	0.010271	1.9884
258.0241@1.176985	2.822	1.4967	0.010289	1.9876
LacCer(d18:0/26:0)	2.0321	1.0229	0.010295	1.9874
PG(P-18:0/18:2(9Z,12Z))	2.4883	1.3151	0.010315	1.9865
Val Trp His Esi+5.788457	16953	14.049	0.010348	1.9851
1016.629@16.717499	19.667	4.2977	0.010442	1.9812
Artoindonesianin A	2.2745	1.1856	0.010478	1.9797
Dimethylaminoethyl reserpilinate Esi+6.6820045	2.2648	1.1794	0.010537	1.9773
Gravolenic acid	2.5669	1.36	0.010584	1.9754
Alizapride	2.3369	1.2246	0.010645	1.9728
Majonoside R1	4.0061	2.0022	0.010706	1.9704
Glycylalanylprolylmethionylphenylalanylvalinamide	9.4718	3.2436	0.01073	1.9694
L-isoleucyl-L-proline 2.8422425	4.3486	2.1205	0.010821	1.9657
Tyr Cys Cys	4.6073	2.2039	0.01087	1.9638
406.2802@9.742206	6.3825	2.6741	0.01104	1.957
Resiniferatoxin	2.7822	1.4762	0.011165	1.9521
CAY10580 Esi+10.615226	0.2896	-1.7879	0.011288	1.9474
Polyporusterone G 10.784499	0.29377	-1.7672	0.011365	1.9444
981.4521@4.5976796	6.1243	2.6146	0.011422	1.9422
738.3529@5.0970926	7.6288	2.9315	0.011448	1.9413
Tabernamine Esi+7.4639673	4.861	2.2813	0.011455	1.941
Chloroxine	2.8049	1.488	0.011521	1.9385
Nb-trans-Feruloylserotonin glucoside 2.686798	7.4375	2.8948	0.011529	1.9382
Sodium glycocholate	6.7115	2.7466	0.011534	1.938
Toyocamycin Esi+0.8230307	2.3467	1.2307	0.011588	1.936
1003.4477@5.120164	5.2822	2.4011	0.011619	1.9348
Leu Thr Leu Esi+6.8419695	4.4036	2.1387	0.011649	1.9337
600.3094@5.606565	2.417	1.2732	0.011704	1.9317
185.0702@0.9016281	4.4014	2.138	0.011733	1.9306
Haplopappin	2.3966	1.261	0.011747	1.9301
Bestatin	2.8021	1.4865	0.011816	1.9275
406.9925@1.1741669	3.1868	1.6721	0.011945	1.9228
725.3338@4.7585545	11.275	3.4951	0.01197	1.9219
Red chlorophyll catabolite	3.3207	1.7315	0.012022	1.92
3-O-Protocatechuoylceanothic acid	10.518	3.3948	0.012051	1.919
4,5-epoxy-17R-HDHA	0.081169	-3.6229	0.012098	1.9173
1-(2-Furanyl)-1,3-butanedione	3.6298	1.8599	0.012115	1.9167
257.1027@0.7856328	7.6753	2.9402	0.012142	1.9157
630.2978@6.0569835	2.6233	1.3914	0.012234	1.9124
1293.5483@4.5837417	3.5229	1.8167	0.012431	1.9055
2,3-Diphenylpyrazine	2.2723	1.1841	0.012448	1.9049
5-(3,4-Dihydroxyphenyl)-5-ethylbarbituric acid	3.8213	1.934	0.01245	1.9048
Meta-Tyrosine Esi+4.158458	3.0283	1.5985	0.012459	1.9045
Inosine	2.9544	1.5629	0.012487	1.9035
SQDG(22:5(5Z,8Z,11Z,14Z,17Z)/16:1(13Z))	14.304	3.8383	0.012489	1.9035
6-bromo-tetracosa-5E,9Z-dienoic acid Esi+5.936058	3.5254	1.8178	0.012502	1.903
N-(2,5-Dihydroxyphenyl)pyridinium(1+)	2.8114	1.4913	0.012788	1.8932
724.3564@7.61085	17.774	4.1517	0.012794	1.893
Ambenonium Esi+1.2974681	6.1713	2.6256	0.012809	1.8925
912.6011@16.789825	3.3417	1.7406	0.01288	1.8901
ethyl 2-cyano-3-(1h-indol-3-yl)prop-2-enoate	2.282	1.1903	0.012918	1.8888
341.9613@0.6386141	2.1826	1.126	0.012951	1.8877
Gravolenic acid Esi+2.017852	5.4668	2.4507	0.013316	1.8756
Demethoxyshogaol	4.2771	2.0966	0.013324	1.8754
Denticulaflavonol Esi+4.8085375	7.5189	2.9105	0.013425	1.8721
PC(16:0/22:5(4E,7E,10E,13E,16E))[U]	4.364	2.1256	0.013446	1.8714
Ethenodeoxyadenosine Esi+1.1867653	2.5997	1.3783	0.013517	1.8691
745.3128@0.771333	4.3971	2.1365	0.013553	1.868
3-Pyrimidin-2-yl-2-pyrimidin-2-ylmethyl-Propionic Acid	41.884	5.3883	0.013611	1.8661
Sampangine	10.185	3.3483	0.013631	1.8655
Ser Thr Ile	5.983	2.5809	0.013667	1.8643
Gly Trp Trp	14.137	3.8214	0.013807	1.8599
667.426@6.689339	14.441	3.8521	0.013946	1.8556
Lys Ser Asp	7.1528	2.8385	0.014039	1.8527
815.4353@6.175765	4.3506	2.1212	0.014063	1.8519
Cefaloglycin	3.0503	1.609	0.014067	1.8518
TG(19:1(9Z)/20:5(5Z,8Z,11Z,14Z,17Z)/22:4(7Z,10Z,13Z,16Z))[iso6]	3.6967	1.8863	0.014083	1.8513
Merodesmosine	7.726	2.9497	0.014213	1.8473
Isostevioside	7.0645	2.8206	0.014258	1.8459
445.9479@1.1726469	3.0188	1.594	0.014301	1.8446
1-Amino-1-deoxy-scyllo-inositol 4-phosphate	2.6817	1.4231	0.014319	1.8441
1279.7065@6.81005	7.0225	2.812	0.01441	1.8413
Astaxanthin diglucoside/ Astaxanthin ?-D-diglucoside	21.445	4.4226	0.014598	1.8357
5?-Chola-3,8(14),11-trien-24-oic Acid Esi+9.787116	2.9954	1.5828	0.014614	1.8352
Asp Ile Phe Esi+6.482409	2.8555	1.5137	0.014677	1.8334
Perazine Esi+5.459167	3.3731	1.7541	0.014727	1.8319
(R)-(+)-2-Pyrrolidone-5-carboxylic acid Esi+1.0717883	2.495	1.319	0.014741	1.8315
Tilmicosin	3.4133	1.7712	0.014774	1.8305
Tyr His Lys	5.8386	2.5456	0.01487	1.8277
157.9672@0.49390915	1.0969e-05	-16.476	0.015028	1.8231
651.3208@4.2408915	11.815	3.5626	0.015041	1.8227
Isometheptene Esi+0.31049973	3.1748	1.6667	0.015143	1.8198
N-oleoyl taurine Esi+11.027942	9.2084	3.2029	0.015297	1.8154
771.3178@1.0749514	8.8031	3.138	0.01534	1.8142
3-Benzoyloxy-11-oxo-12-ursen-28-oic acid	3.0848	1.6252	0.015524	1.809
658.3305@6.0799856	4.3206	2.1112	0.015578	1.8075
Thr Glu Leu 4.793059	5.1163	2.3551	0.015675	1.8048
Aminocaproic acid Esi+0.92687917	4.7101	2.2358	0.015862	1.7996
467.198@1.4440006	2.5868	1.3712	0.015917	1.7981
Secobarbital	6.0628	2.6	0.016062	1.7942
Ramiprilat diketopiperazine	2.1152	1.0808	0.016206	1.7903
2-Amino-3-methyl-1-butanol 15.668087	36.522	5.1907	0.016218	1.79
735.3954@5.800352	11.343	3.5037	0.016321	1.7873
Acetyl-DL-Leucine Esi+6.0071244	2.0586	1.0416	0.016323	1.7872
12-Hydroxyergometrine glucoronide	2.3514	1.2335	0.016348	1.7865
PG(20:4(5Z,8Z,11Z,14Z)/18:2(9Z,12Z))	3.4992	1.807	0.016349	1.7865
Arg Trp Met	2.6261	1.3929	0.016391	1.7854
7-keto DHEA	8.8923	3.1526	0.0164	1.7852
Isosorbide dinitrate	2.4293	1.2806	0.016417	1.7847
Picolinic acid	2.1792	1.1238	0.01654	1.7815
2-Methylpropanoyl phosphate	5.1799	2.3729	0.016601	1.7799
3-Deoxyguanosine Esi+1.2346369	2.8032	1.4871	0.016676	1.7779
Loperamide Esi+5.8644767	3.4828	1.8003	0.016844	1.7736
2-Acetyl-5,8-dihydroxy-3-methoxy-1,4-naphthoquinone	2.5255	1.3366	0.016937	1.7712
Piperenol A triacetate Esi+1.056788	3.8474	1.9439	0.016957	1.7706
Cycleanine	3464.9	11.759	0.017023	1.769
Glu Leu Ile	2.8599	1.5159	0.017055	1.7682
Pentigetide 3.167109	5.3458	2.4184	0.017084	1.7674
269.1867@2.9669075	15723	13.941	0.017091	1.7672
1149.29@1.8618771	2.1802	1.1245	0.017109	1.7668
Licoricesaponin A3	9.4712	3.2435	0.017159	1.7655
C24 Sulfatide	4.0372	2.0134	0.0172	1.7645
Batatasin II Esi+1.071573	3.4118	1.7705	0.017206	1.7643
1531.678@4.704498	50.446	5.6567	0.017223	1.7639
6alpha-Fluoropregn-4-ene-3,11,20-trione	5.2334	2.3877	0.017472	1.7577
773.3946@0.83029836	4.8331	2.2729	0.017486	1.7573
Leu Phe Pro	3.3783	1.7563	0.017576	1.7551
260.0584@3.3715005	4.5851	2.197	0.017601	1.7545
1499.5695@4.5585423	2.7931	1.4819	0.01765	1.7533
Spermidine	4.3647	2.1259	0.017808	1.7494
Ile Tyr Thr	2.7473	1.458	0.017876	1.7477
DNDS	2.4732	1.3064	0.017922	1.7466
995.698@16.716457	3.2703	1.7094	0.017927	1.7465
1022.5907@5.636918	4.939	2.3042	0.017959	1.7457
Curcumin monoglucoside	3.7281	1.8984	0.017975	1.7453
Met Val Ile	6.1172	2.6129	0.018028	1.744
Crossbyanol D	2.6474	1.4046	0.018077	1.7429
Aspecioside	22.08	4.4647	0.018101	1.7423
Gnididin	3.6537	1.8694	0.018176	1.7405
L-Homoserine lactone Esi+1.0646372	2.1429	1.0995	0.01824	1.739
2,3-Dihydro-6-methyl-5-(5-methyl-2-furanyl)-1H-pyrrolizine Esi+1.0632888	2.5141	1.33	0.018366	1.736
PI(22:1(11Z)/19:0)	2.6955	1.4306	0.018494	1.733
Falimint	2.4238	1.2773	0.018721	1.7277
439.2954@9.049751	4.0174	2.0063	0.018768	1.7266
749.3434@1.096618	8.3343	3.0591	0.018905	1.7234
488.3126@12.2939205	2.0436	1.0311	0.019086	1.7193
9-bromo-decanoic acid	3.2344	1.6935	0.019105	1.7188
Piperenol A triacetate Esi+0.87481815	2.1146	1.0804	0.019112	1.7187
N-Didesethylquinagolide glucuronide	2.1734	1.12	0.019195	1.7168
625.2598@1.0782263	5.7901	2.5336	0.019372	1.7128
418.1633@1.204595	2.389	1.2564	0.019395	1.7123
Flunarizine	3.3094	1.7266	0.019455	1.711
854.5235@5.3650637	8.6417	3.1113	0.019486	1.7103
Erinacine G	9.6517	3.2708	0.019573	1.7083
Thr Pro Leu	3.0021	1.586	0.019641	1.7068
1203.4917@3.7976966	4.9735	2.3143	0.019706	1.7054
(Z)-2-amino-1-hydroxyoctadec-4-en-3-one	0.44844	-1.157	0.019713	1.7053
1161.4663@1.7089987	14.292	3.8372	0.019755	1.7043
Pterolactam	2.1301	1.0909	0.019789	1.7036
474.2856@7.164001	5.0503	2.3364	0.019912	1.7009
778.5086@18.507444	3.9565	1.9842	0.020093	1.6969
Aspecioside 4.8383803	20.187	4.3353	0.020111	1.6966
525.4049@14.484718	3.4683	1.7942	0.020306	1.6924
Biotinyl-5'-AMP	2.3676	1.2434	0.020436	1.6896
301.1198@1.1691633	5.9019	2.5612	0.020558	1.687
Fenaminosulf	3.6036	1.8494	0.020579	1.6866
Erinacine B Esi+5.2925773	4.4278	2.1466	0.020617	1.6858
Demethoxyshogaol Esi+5.1948757	2.4535	1.2949	0.020648	1.6851
Ala Thr Glu	6.6319	2.7294	0.020756	1.6829
283.9197@0.6381926	2.244	1.1661	0.020819	1.6815
SQMG(0:0/16:1(13Z)) Esi+4.5606666	5.4491	2.446	0.020881	1.6802
PC(8:2(2E,4E)/8:2(2E,4E))	4.6464	2.2161	0.020955	1.6787
Tyr Thr Val	3.5406	1.824	0.020973	1.6783
558.3392@5.4014263	3.8358	1.9395	0.021186	1.674
Avocadene 4-acetate Esi+16.387678	22.649	4.5014	0.021245	1.6727
731.4334@5.9148784	6.6206	2.727	0.021378	1.67
1152.8229@8.373426	2.2332	1.1591	0.021452	1.6685
Atrovirinone	6.163	2.6236	0.021562	1.6663
381.1986@10.988082	3.1463	1.6537	0.021697	1.6636
Prolyl-Methionine Esi+2.3215759	2.4052	1.2662	0.021743	1.6627
300.2789@10.497998	2.9418	1.5567	0.021819	1.6612
3-Carboxypropyl trimethylammonium	3.7649	1.9126	0.022007	1.6574
5?-Chola-3,8(14),11-trien-24-oic Acid Esi+9.79125	2.6869	1.4259	0.02211	1.6554
8-Hydroxy-3-chlorodibenzofuran	2.3455	1.2299	0.022229	1.6531
Salinomycin Esi+16.871067	3.3627	1.7496	0.022285	1.652
Nelarabine Esi+1.1036775	4.581	2.1957	0.022324	1.6512
Clozapine-N-Oxide	6.536	2.7084	0.022474	1.6483
Picrasin F	33.641	5.0722	0.022517	1.6475
Leucyl-leucyl-norleucine Esi+6.6885424	7.7563	2.9554	0.022615	1.6456
Ethotoin	2.5061	1.3255	0.022929	1.6396
PS(21:0/19:0)	3.0499	1.6088	0.022961	1.639
675.2844@4.8526483	8.9777	3.1663	0.023048	1.6374
Piperenol A triacetate	2.0985	1.0693	0.023132	1.6358
Piperochromanoic acid	15.334	3.9387	0.023193	1.6347
Lys Gln Glu	4.7506	2.2481	0.023252	1.6335
1364.711@7.3987794	27.439	4.7781	0.023318	1.6323
929.6309@16.788641	3.2696	1.7091	0.023514	1.6287
6-O-Methylguanine Esi+2.8219712	9.3607	3.2266	0.023699	1.6253
Hovenoside I	17.966	4.1672	0.023812	1.6232
SB 939	6.048	2.5965	0.023854	1.6224
Bialaphos	5.5742	2.4788	0.023968	1.6204
Gln Pro Ala	13.198	3.7222	0.024206	1.6161
Val Ile Leu Esi+6.232152	4.2889	2.1006	0.024315	1.6141
1148.8572@7.265397	2.1165	1.0817	0.024351	1.6135
316.0443@0.6382261	2.1202	1.0842	0.024504	1.6108
Kushenol T	7.0122	2.8099	0.024539	1.6102
Ethyl 1-naphthylacetic acid	5.1316	2.3594	0.024617	1.6088
Pro His His Esi+3.9675996	7.3602	2.8797	0.024709	1.6071
1172.6104@6.9485507	4.7666	2.253	0.024782	1.6059
Hebevinoside II Esi+5.3795633	2.6006	1.3789	0.025111	1.6001
L-isoleucyl-L-proline Esi+1.1425295	2.7157	1.4413	0.025313	1.5967
586.3438@5.2207193	15.045	3.9112	0.025324	1.5965
Aeglin	5.0634	2.3401	0.025327	1.5964
787.4091@5.341002	3.0011	1.5855	0.025481	1.5938
920.4087@4.3179674	3.4848	1.8011	0.025494	1.5936
194.1154@2.580201	4.052	2.0186	0.025854	1.5875
490.2056@4.7371163	8986.1	13.133	0.026022	1.5847
L-alpha-Aspartyl-L-hydroxyproline	2.1268	1.0887	0.026132	1.5828
Demethoxyshogaol Esi+5.186716	2.2329	1.1589	0.026189	1.5819
115.0093@1.5040301	2.9828	1.5767	0.026226	1.5813
3-[(3-Methylbutyl)nitrosoamino]-2-butanone	3.5559	1.8302	0.02644	1.5777
Ergosine	5.23	2.3868	0.02668	1.5738
O6-Methyl-2'-deoxyguanosine	5.4132	2.4365	0.027093	1.5672
Garcimangosone C	4.4605	2.1572	0.027855	1.5551
Kaempferol 7,4'-diglucoside	2.5176	1.3321	0.027922	1.554
LY364947	2.436	1.2845	0.028273	1.5486
Tegaserod	3.2101	1.6826	0.028648	1.5429
dolichyl diphosphate	2.2312	1.1578	0.028701	1.5421
1037.3203@0.7050006	2.523	1.3351	0.028752	1.5413
4-[2,2-Dichloro-1-(4-methoxyphenyl)ethenyl]phenol	2.3191	1.2136	0.029003	1.5376
Coutaric acid	5.7999	2.536	0.029086	1.5363
Hymenocardine	5.4421	2.4442	0.029242	1.534
alpha,alpha'-Trehalose 4,6-dioleate	3.4268	1.7769	0.029275	1.5335
Leelamine	3.549	1.8274	0.029497	1.5302
Leelamine Esi+3.2765434	3.5451	1.8258	0.029585	1.5289
Ala Leu Thr	14.1	3.8176	0.029781	1.5261
1392.5826@4.6957455	5.9843	2.5812	0.029948	1.5236
1?-fluoro-25-hydroxy-16,17,23,23,24,24-hexadehydrovitamin D3 / 1?-fluoro-25-hydroxy-16,17,23,23,24,24-hexadehydrocholecalciferol 5.025358	5.1621	2.368	0.029977	1.5232
1251.5916@6.3828197	6.2449	2.6427	0.030006	1.5228
Propantheline	0.28218	-1.8253	0.030311	1.5184
Amastatin	4.0179	2.0064	0.030935	1.5095
Thiofanox	2.24	1.1635	0.031107	1.5071
590.3539@7.2146587	3.3622	1.7494	0.031232	1.5054
Menazon	2.181	1.125	0.031326	1.5041
Amphibine A 5.9824333	3.7728	1.9156	0.031498	1.5017
735.329@4.216962	2.8998	1.5359	0.031612	1.5001
2-Furanylmethyl propanoate	2.4701	1.3046	0.031711	1.4988
Suprofen Methyl Ester	2.7573	1.4633	0.031802	1.4975
Ser Leu Pro	4.3002	2.1044	0.031835	1.4971
137.0843@1.087246	4.0173	2.0062	0.032002	1.4948
Methocarbamol	3.3832	1.7584	0.032196	1.4922
Rifapentine Esi+7.2276607	3.4011	1.766	0.032264	1.4913
3,4-O-Dimethylgallic acid Esi+4.5065026	5.9724	2.5783	0.032464	1.4886
(3R, 6'Z)-3,4-Dihydro-8-hydroxy-3-(6-pentadecenyl)-1H-2-benzopyran-1-one Esi+9.78915	2.1691	1.1171	0.032472	1.4885
589.3482@7.9646654	4.4106	2.141	0.032676	1.4858
318.2795@17.20009	0.25884	-1.9498	0.032709	1.4853
1-(2-Furanyl)-1,3-butanedione Esi+4.6060905	3.3403	1.74	0.032835	1.4837
758.4656@5.438619	4.459	2.1567	0.032987	1.4817
1?-fluoro-25-hydroxy-16,17,23,23,24,24-hexadehydrovitamin D3 / 1?-fluoro-25-hydroxy-16,17,23,23,24,24-hexadehydrocholecalciferol	3.4285	1.7776	0.033407	1.4762
Docosanediol-1,14-disulfate	2.3514	1.2335	0.03343	1.4759
Sapidolide A	0.42391	-1.2382	0.033642	1.4731
907.5102@13.3272505	2.3399	1.2264	0.033842	1.4705
428.2543@9.759981	0.21784	-2.1987	0.033981	1.4688
695.3396@4.713672	5.1909	2.376	0.034032	1.4681
Auxin b Esi+12.632925	12764	13.64	0.034065	1.4677
Capsianoside I Esi+6.437067	7.4271	2.8928	0.034142	1.4667
703.3507@6.2272563	4.076	2.0271	0.034253	1.4653
Valyl-Proline Esi+0.83363926	2.9073	1.5397	0.03432	1.4645
1146.2859@1.8593782	2.1459	1.1016	0.034321	1.4644
Annosquamosin B 17.753706	2.6781	1.4212	0.03436	1.4639
Oleoyl 3-carbacyclic Phosphatidic Acid	2.3295	1.22	0.034454	1.4628
469.3636@5.084006	2.2943	1.198	0.034456	1.4627
Suprofen Methyl Ester Esi+1.2088523	4.7803	2.2571	0.03466	1.4602
Guttiferone A	8.3272	3.0578	0.03468	1.4599
653.3288@6.600777	3.9344	1.9761	0.034686	1.4598
1030.6357@11.226	0.30025	-1.7358	0.03503	1.4556
L-isoleucyl-L-proline 2.2988458	3.5355	1.8219	0.035332	1.4518
Benzaldehyde	2.3855	1.2543	0.035487	1.4499
782.3507@4.8082414	20.315	4.3445	0.035539	1.4493
131.0595@1.2350004	5.1409	2.362	0.035594	1.4486
CG 4305	9.2372	3.2075	0.035603	1.4485
564.2767@6.305841	7.1142	2.8307	0.035622	1.4483
488.3007@8.124487	3.9073	1.9662	0.03574	1.4468
5-Ethoxysorgoleone 358 Esi+5.619605	4.8861	2.2887	0.035892	1.445
1004.4683@4.2817736	27.435	4.778	0.036168	1.4417
Val Gly Val Esi+4.939292	2.7542	1.4616	0.036192	1.4414
3alpha,12alpha-Dihydroxy-5beta-chola-8,14-dien-24-oic Acid Esi+10.028044	2.3285	1.2194	0.036211	1.4412
Butethal	2.3338	1.2227	0.036249	1.4407
1493.439@0.94559973	3.0888	1.6271	0.036286	1.4403
Leupeptin Esi+5.9994907	2.8498	1.5108	0.036331	1.4397
6,7-Dimethyltetrahydropterin	11.435	3.5154	0.036394	1.439
879.3481@1.9153383	8.5657	3.0986	0.036427	1.4386
PA(22:6(4Z,7Z,10Z,13Z,16Z,19Z)/0:0)	2.8315	1.5015	0.036458	1.4382
CAY10603 Esi+3.9398813	4.3973	2.1366	0.03666	1.4358
C18-OH Sulfatide	0.024314	-5.3621	0.036743	1.4348
Carotamine	2.3291	1.2198	0.03677	1.4345
Phencyclidine Esi+1.1791574	3.8594	1.9484	0.036963	1.4322
544.3469@11.022392	3.3249	1.7333	0.037124	1.4303
Panaxynol linoleate	2.6206	1.3899	0.037149	1.4301
533.185@1.8599372	2.2526	1.1716	0.037159	1.4299
703.3889@7.4327655	8.9917	3.1686	0.037708	1.4236
Arg Gly Phe	7.1136	2.8306	0.03771	1.4235
Thr Val Ile Esi+6.213639	3.8853	1.958	0.037788	1.4226
Pro Leu Val	3.1685	1.6638	0.037871	1.4217
1079.6765@8.710846	2.75	1.4595	0.038006	1.4201
Muscomin	5.0259	2.3294	0.038347	1.4163
1039.7242@16.675798	3.7699	1.9145	0.038499	1.4145
830.4146@3.9125018	7.6913	2.9432	0.038558	1.4139
Toyocamycin	2.1077	1.0756	0.038588	1.4136
p-(Phenylazo)benzenesulfonic acid	7.0261	2.8127	0.038594	1.4135
3Z,6Z,9Z-Pentacosatriene	3.2577	1.7039	0.038601	1.4134
Val Ile Leu Esi+6.225001	5.8019	2.5365	0.038622	1.4132
6'''-Deamino-6'''-hydroxyneomycin C	9.1615	3.1956	0.038657	1.4128
1298.5186@5.94897	3.4202	1.7741	0.038761	1.4116
3beta,9alpha-Dihydroxy-11-oxo-5beta-cholan-24-oic Acid Esi+8.741772	2.2444	1.1663	0.038793	1.4112
Satratoxin H	3.4599	1.7907	0.03895	1.4095
759.3867@4.447999	20.185	4.3352	0.038954	1.4094
Acetylenic acids; 17-Octadecen-9-ynoic acid	15.788	3.9808	0.03898	1.4092
PI(22:2(13Z,16Z)/17:0) 16.753792	3.6435	1.8653	0.039078	1.4081
PI(20:4(5Z,8Z,11Z,14Z)/0:0)	5.177	2.3721	0.039086	1.408
Methyl 3b,24-dihydroxy-11,13(18)-oleanadien-30-oate Esi+4.0026274	3.2149	1.6848	0.039114	1.4077
xi-Linalool 3-[rhamnosyl-(1-6)-glucoside] Esi+8.739347	2.226	1.1545	0.039176	1.407
696.3888@8.705877	5.4572	2.4482	0.039192	1.4068
Neoacrimarine B	2.6065	1.3821	0.039198	1.4067
Rhodamine B	0.15605	-2.6799	0.039242	1.4062
alpha-Galactosyl-(1-6)-alpha-galactosyl-(1-6)-alpha-galactosyl-(1-6)-alpha-galactosyl-(1-6)-alpha-glucosyl-(1-2)-beta-fructose 0.9985003	4.9598	2.3103	0.039269	1.406
683.41@11.491473	5.5558	2.474	0.039569	1.4026
741.4406@4.2103543	10.506	3.3932	0.039633	1.4019
Atheroline	3.3162	1.7295	0.039645	1.4018
Pirbuterol	2.6917	1.4285	0.039678	1.4015
PI(P-20:0/17:2(9Z,12Z))	4.3079	2.107	0.039691	1.4013
C25:3 6,7-Epoxy highly branched isoprenoid Esi+11.201923	0.39037	-1.3571	0.03971	1.4011
666.3373@5.432921	6.9447	2.7959	0.039822	1.3999
Ophiopogonin C' Esi+16.90858	2.2813	1.1899	0.039947	1.3985
478.2784@11.58444	0.109	-3.1976	0.040019	1.3977
431.2295@1.1605239	2.9494	1.5604	0.040109	1.3968
Val Ile Leu	5.1833	2.3739	0.040122	1.3966
FeTMPyP 1.1356615	3.3825	1.7581	0.040171	1.3961
Tumonoic Acid A Esi+10.116196	0.31196	-1.6805	0.040212	1.3956
1180.5312@4.839436	7052.8	12.784	0.040478	1.3928
N1,N5,N10-Tricoumaroyl spermidine Esi+1.1043222	3.8954	1.9618	0.040516	1.3924
Bluensomycin	2.1445	1.1007	0.040553	1.392
Spisulosine Esi+12.924756	2.4726	1.306	0.0406	1.3915
1014.3003@0.86482793	2.5371	1.3432	0.040684	1.3906
Glutathionylaminopropylcadaverine	4.7621	2.2516	0.040711	1.3903
474.3588@12.561338	0.093874	-3.4131	0.040784	1.3895
951.6728@16.753971	2.0203	1.0145	0.040838	1.3889
184.0438@1.9570009	7.5048	2.9078	0.040887	1.3884
Avocadyne 4-acetate Esi+15.123394	9.3086	3.2186	0.04091	1.3882
MIPC(d20:0/24:0)	6.698	2.7437	0.041098	1.3862
Irinotecan 9.727648	7.0011	2.8076	0.041216	1.3849
465.347@12.51949	4.076	2.0271	0.041368	1.3833
Ile Asp Ile Esi+6.2182326	3.1585	1.6593	0.041392	1.3831
Tetrahydrocortisol Esi+14.282751	3.215	1.6848	0.041704	1.3798
Avermectin B1a monosaccharide 6.199178	3.852	1.9456	0.041825	1.3786
Sophoracoumestan B Esi+1.9124359	4.1792	2.0632	0.041877	1.378
Gly Trp Trp Esi+2.368688	10.36	3.3729	0.041885	1.3779
Norproxyphene	8655.3	13.079	0.04218	1.3749
343.2106@5.835221	2.395	1.26	0.042314	1.3735
1-(3-Aminopropyl)-4-aminobutanal Esi+3.2803695	4.2819	2.0982	0.042516	1.3714
(3b,21b)-12-Oleanene-3,21,28-triol 28-[arabinosyl-(1-3)-arabinosyl-(1-3)-arabinoside] 16.822033	4.0498	2.0179	0.042525	1.3714
Diketopiperazine derivative of Quinapril	3.648	1.8671	0.042575	1.3708
Ceanothine B Esi+9.818276	4.8544	2.2793	0.042815	1.3684
(5-Phenyl-1,2,4-triazol-3-yl)urea Esi+1.0581388	2.2298	1.1569	0.043013	1.3664
Val Val Esi+4.2620864	3.244	1.6978	0.043086	1.3657
3'-Dihydroxyflurbiprofen Esi+1.8564994	2.2539	1.1724	0.043115	1.3654
311.2113@9.143307	0.089097	-3.4885	0.043124	1.3653
1-O-alpha-D-glucopyranosyl-1,2-eicosandiol	2.4806	1.3107	0.043191	1.3646
Tyr Met Arg	5.8194	2.5409	0.043206	1.3645
BIBF 1120	57.579	5.8475	0.043234	1.3642
N1,N5,N10-Tricaffeoyl spermidine 4.108311	5.4846	2.4554	0.043277	1.3637
Methyl acetyl ricinoleate 16.771051	5.3607	2.4224	0.043613	1.3604
Phe Asn Arg Esi+2.0852928	2.633	1.3967	0.044005	1.3565
313.2277@9.100028	0.49995	-1.0002	0.044034	1.3562
851.443@9.000099	2.8004	1.4857	0.044049	1.3561
PI(17:0/22:6(4Z,7Z,10Z,13Z,16Z,19Z))	2.606	1.3818	0.044154	1.355
2097.6582@0.69122654	5.7075	2.5129	0.044287	1.3537
(-)-Neplanocin A	5.8529	2.5492	0.044302	1.3536
Archaetidylglycerol-(glycosyl)-myo-inositol	4.3461	2.1197	0.044408	1.3525
PS(P-18:0/0:0) 17.659666	0.41822	-1.2577	0.044434	1.3523
Sandoricin	11564	13.497	0.044464	1.352
zeleplon	2.5979	1.3773	0.044684	1.3499
Amcinonide	3.8696	1.9522	0.044721	1.3495
605.2547@0.8217388	2.6647	1.414	0.044888	1.3479
1448.6545@5.090598	2.7917	1.4811	0.044931	1.3475
1302.5461@4.36234	3.756	1.9092	0.045029	1.3465
Medicoside E	3.4493	1.7863	0.045313	1.3438
Phthalate 3,4-cis-dihydrodiol Esi+1.0402503	6.2915	2.6534	0.045643	1.3406
Sorbitan oleate 16.335726	5.2975	2.4053	0.045673	1.3403
Herierin IV	4.0973	2.0347	0.045775	1.3394
Hebevinoside VI	2.0152	1.0109	0.046009	1.3372
Mycinamicin IV Esi+20.840591	2.0141	1.0102	0.046072	1.3366
PA(22:6(4Z,7Z,10Z,13Z,16Z,19Z)/15:0) Esi+16.90763	2.4102	1.2692	0.046312	1.3343
1044.679@16.674143	6.4268	2.6841	0.046348	1.334
Asp Leu Leu Esi+6.1922703	3.47	1.7949	0.046554	1.332
Methyl 2,4,6-trihydroxybenzoate Esi+1.9597276	3.6791	1.8794	0.04658	1.3318
672.3463@5.0861816	4.0907	2.0324	0.046649	1.3312
2-Angeloyl-9-(3-methyl-2E-pentenoyl)-2b,9a-dihydroxy-4Z,10(14)-oplopadien-3-one Esi+9.276635	0.28646	-1.8036	0.046691	1.3308
PE(18:4(6Z,9Z,12Z,15Z)/12:0) 5.028858	3.5633	1.8332	0.046707	1.3306
L-isoleucyl-L-proline Esi+3.8543022	2.1564	1.1086	0.046837	1.3294
PS(P-16:0/18:1(9Z))	2.8126	1.4919	0.046888	1.3289
Prolyl-Alanine	2.7359	1.452	0.047029	1.3276
dolichyl phosphate	8.5322	3.0929	0.047146	1.3266
3alpha,12alpha-Dihydroxy-5beta-chola-8,14-dien-24-oic Acid Esi+8.742575	2.1936	1.1333	0.047287	1.3253
Butethal Esi+0.83416915	2.6579	1.4103	0.047298	1.3252
17-phenoxy trinor Prostaglandin F2? isopropyl ester Esi+10.028008	2.4268	1.279	0.047476	1.3235
866.3649@3.0596023	16476	14.008	0.047631	1.3221
Arg Met Lys Esi+6.132002	9.2941	3.2163	0.047757	1.321
Clozapine-N-Oxide Esi+5.7513876	3.6647	1.8737	0.047771	1.3208
9-Methylxanthine	30.659	4.9382	0.047809	1.3205
602.3148@8.665998	10.721	3.4224	0.047833	1.3203
660.3769@7.0420837	3.8785	1.9555	0.048014	1.3186
3-Epimasticadienolic acid Esi+11.187056	0.41532	-1.2677	0.048037	1.3184
935.6766@18.487347	3.9667	1.9879	0.048297	1.3161
PS(O-16:0/O-16:0)[U]	3.117	1.6401	0.048799	1.3116
PG(18:0/22:2(13Z,16Z))	2.6003	1.3787	0.048876	1.3109
568.3922@20.47876	8.509	3.089	0.048949	1.3103
SAHA-Bpyne 4.619999	12816	13.646	0.04903	1.3095
N,N-Diethyl-2-[4-[6-methoxy-2-(4-methoxyphenyl)-1H-inden-3-yl]phenoxy]ethanamine	7.2425	2.8565	0.049505	1.3053
321.1403@1.079793	0.25871	-1.9506	0.049578	1.3047
Isolariciresinol 4'-O-beta-D-glucoside	4.3581	2.1237	0.049719	1.3035
Methylhalfordinol	10.333	3.3691	0.049768	1.3031
488.3133@10.2560005	0.15718	-2.6695	0.049789	1.3029
745.2042@0.96724236	4.7009	2.2329	0.049868	1.3022
1,2-Dihydro-1,1,6-trimethylnaphthalene	3.2721	1.7102	0.049934	1.3016

## Sheet: negative ion mode
Name	FC*	log2(FC)	raw.pval	-log10(p)		*Direction of comparison: case/control
28:7(n-6)	6.2864e-06	-17.279	1.2555e-13	12.901
3,7,8,15-Scirpenetetrol 7.2467365	6.8549e-06	-17.154	3.3915e-11	10.47
N4-Phosphoagmatine	6.2332e-05	-13.97	7.3307e-11	10.135
3'',6''-Di-O-p-coumaroyltrifolin	1.0764e-05	-16.503	3.3033e-10	9.481
3-Methylsuberic acid	2.1487e-05	-15.506	3.5154e-10	9.454
Sebacic acid	6.0094e-05	-14.022	1.5658e-09	8.8053
Methyl 2-(10-heptadecenyl)-6-hydroxybenzoate 11.180213	4.3455e-05	-14.49	2.4113e-09	8.6178
17-phenyl trinor PGF2? cyclohexyl amide	0.010771	-6.5368	1.3934e-08	7.8559
N-methylundec-10-enamide	1.32e-05	-16.209	2.0997e-08	7.6778
(-)-Homopterocarpin	2.98e-05	-15.034	2.4516e-08	7.6105
25-Cinnamoyl-vulgaroside	5.347e-05	-14.191	3.4278e-08	7.465
M(IP)2C(d20:0/26:0) Esi-11.567875	0.081113	-3.6239	5.1812e-08	7.2856
3,7,8,15-Scirpenetetrol 7.242216	7.8227e-06	-16.964	1.0477e-07	6.9797
Hordatine A 6.746286	3.9241e-05	-14.637	1.0614e-07	6.9741
AM2233 9.552846	0.10442	-3.2595	1.3942e-07	6.8557
2-Propylglutaric acid	6.4128e-05	-13.929	1.6221e-07	6.7899
5,7,3'-Trihydroxy-3,6,8,4'-tetramethoxyflavone 7.5416017	0.055505	-4.1712	1.7138e-07	6.766
1284.7942@11.564461	0.06499	-3.9436	3.4771e-07	6.4588
923.5345@11.576472	0.13388	-2.9009	3.5709e-07	6.4472
978.2235@15.032092	0.092263	-3.4381	6.2661e-07	6.203
1068.2554@15.171259	0.094889	-3.3976	6.5942e-07	6.1808
Amoritin	5.0361e-05	-14.277	7.7813e-07	6.1089
544.2643@12.131781	107710	16.717	8.4584e-07	6.0727
Tobramycin	7.19e-05	-13.764	1.0101e-06	5.9957
Arg Met Lys Esi-11.570153	0.16023	-2.6417	1.0501e-06	5.9788
PI(P-16:0/20:5(5Z,8Z,11Z,14Z,17Z)) Esi-11.553745	0.19119	-2.3869	1.2902e-06	5.8893
PA(13:0/18:3(6Z,9Z,12Z))	0.0050894	-7.6183	1.3158e-06	5.8808
1170.2643@15.982141	0.10133	-3.3029	1.5342e-06	5.8141
17-phenyl trinor PGF2? cyclohexyl amide 6.4559665	0.0074412	-7.0702	1.596e-06	5.797
3-Methylbutyl 2-furanbutanoate	0.075673	-3.7241	1.6055e-06	5.7944
PG(O-18:0/0:0)	0.0032926	-8.2466	1.6318e-06	5.7873
(22S)-1?,22,25-trihydroxy-23,24-tetradehydro-24a-homo-20-epivitamin D3 / (22S)-1?,22,25-trihydroxy-23,24-tetradehydro-24a-homo-20-epicholecalciferol 6.442915	0.0054679	-7.5148	1.8878e-06	5.724
701.1595@12.390361	0.02009	-5.6374	1.9753e-06	5.7044
(22S)-1?,22,25-trihydroxy-23,24-tetradehydro-24a-homo-20-epivitamin D3 / (22S)-1?,22,25-trihydroxy-23,24-tetradehydro-24a-homo-20-epicholecalciferol 6.766178	0.067852	-3.8815	2.0988e-06	5.678
Indomethacin heptyl ester 7.511674	0.030216	-5.0486	2.1731e-06	5.6629
Vardenafil Esi-12.094274	38794	15.244	2.2206e-06	5.6535
1-methyl-N-(9-methyl-9-azabicyclo[3.3.1]non-3-yl)-7-(sulfooxy)-, endo- glucuronide 13.428096	0.089416	-3.4833	2.4488e-06	5.6111
Artoindonesianin A Esi-9.191065	0.040827	-4.6143	2.9511e-06	5.53
Cefoxitin 10.018812	2.1744e-05	-15.489	2.9525e-06	5.5298
Hydroxyprogesterone acetate 6.455715	0.060011	-4.0586	3.1349e-06	5.5038
Triphyllin A 9.184958	0.034059	-4.8758	3.2459e-06	5.4887
Mebeverine 10.941866	4.2058e-05	-14.537	3.3418e-06	5.476
Trichlormethine 1.265272	0.011366	-6.4592	3.5185e-06	5.4536
Lucidenic acid N	0.062673	-3.996	3.6035e-06	5.4433
M(IP)2C(d20:0/26:0)	0.13438	-2.8956	3.7314e-06	5.4281
(3R, 6'Z)-3,4-Dihydro-8-hydroxy-3-(6-pentadecenyl)-1H-2-benzopyran-1-one 14.069186	4.74e-05	-14.365	3.8768e-06	5.4115
Tiadinil 1.4076931	0.024907	-5.3273	3.9069e-06	5.4082
3,5,7-Tris(acetyloxy)-2-[4-(acetyloxy)-3-hydroxyphenyl]-4H-1-benzopyran-4-one 10.020892	2.3532e-05	-15.375	4.4455e-06	5.3521
Arg Phe 8.642594	0.017585	-5.8295	4.5124e-06	5.3456
601.3977@6.9423065	0.0051201	-7.6096	4.643e-06	5.3332
BAY-60-7550	0.088914	-3.4914	4.9981e-06	5.3012
1-methyl-N-(9-methyl-9-azabicyclo[3.3.1]non-3-yl)-7-(sulfooxy)-, endo- glucuronide 13.429457	0.11062	-3.1764	5.0004e-06	5.301
Akeboside Ste	0.162	-2.6259	5.0187e-06	5.2994
19-Hydroxy-17-oxoandrost-5-en-3-?-yl sulfate	1.1693e-05	-16.384	5.5414e-06	5.2564
575.2903@9.184223	0.015027	-6.0563	5.5629e-06	5.2547
917.5188@11.563664	0.16056	-2.6388	5.7785e-06	5.2382
3,7-Dimethyl-2E,6-octadienyl acetate	5.2753e-05	-14.21	7.0665e-06	5.1508
Laurencione diacetate	9.558e-06	-16.675	7.3105e-06	5.1361
Tryptophyl-Proline	0.042159	-4.568	7.7118e-06	5.1128
Trp Gln Ile	0.012764	-6.2918	8.7548e-06	5.0578
Cancentrine 7.306708	0.0807	-3.6313	9.0343e-06	5.0441
1170.2698@16.925703	35834	15.129	9.1208e-06	5.04
1068.2592@16.153315	37618	15.199	9.9488e-06	5.0022
PS(P-20:0/0:0)	0.079884	-3.6459	1.0113e-05	4.9951
Quercetin 3-rutinoside-7-glucuronide	83232	16.345	1.022e-05	4.9906
Uroporphyrin I Esi-14.97094	53846	15.717	1.155e-05	4.9374
Nalbuphine-3-sulfate 8.828547	1.0016e-05	-16.607	1.1836e-05	4.9268
Methyl 4-chloro-1H-indole-3-acetate 1.9910431	1.2086e-05	-16.336	1.2591e-05	4.8999
1268.8259@11.573425	0.06671	-3.906	1.3888e-05	4.8574
1699.1014@11.562134	0.048993	-4.3513	1.5017e-05	4.8234
1268.8348@11.56689	0.066778	-3.9045	1.591e-05	4.7983
PI(16:0/20:3(5Z,8Z,11Z)) Esi-11.57993	0.24189	-2.0476	1.5958e-05	4.797
Meropenem	12.679	3.6644	1.6294e-05	4.788
PG(22:0/20:1(11Z)) 11.593966	0.0091839	-6.7667	1.6485e-05	4.7829
1?-hydroxy-23-[3-(1-hydroxy-1-methylethyl)phenyl]-22,22,23,23-tetradehydro-24,25,26,27-tetranorvitamin D3 / 1?-hydroxy-23-[3-(1-hydroxy-1-methylethyl)phenyl]-22,22,23,23-tetradehydro-24,25,26,27-tetranorcholecalciferol Esi-11.327147	0.013902	-6.1686	1.7178e-05	4.765
PI(P-20:0/16:0)	0.032781	-4.931	1.7992e-05	4.7449
Terfenadine 6.2692847	0.06515	-3.9401	1.802e-05	4.7442
Nabam	0.16048	-2.6395	1.863e-05	4.7298
Tyr Arg Leu	0.01263	-6.307	2.0664e-05	4.6848
Urothion 4.3847065	0.07734	-3.6927	2.1029e-05	4.6772
Merodesmosine	0.0098033	-6.6725	2.3017e-05	4.638
Oxyapramycin	0.012067	-6.3727	2.3493e-05	4.6291
Imiquimod	0.047706	-4.3897	2.3705e-05	4.6252
Lofexidine	0.0052665	-7.5689	2.472e-05	4.6069
5b-Cholestane-3a,7a,12a,24,25-pentol Esi-11.73383	0.18692	-2.4195	2.491e-05	4.6036
Leukotriene D4-d5 Esi-10.109478	0.025767	-5.2783	2.5942e-05	4.586
Enkephalin L Esi-8.132708	3.4997e-05	-14.802	2.6475e-05	4.5772
504.2882@7.9115047	0.13046	-2.9384	2.7122e-05	4.5667
Cosmosiin Hexaacetate	0.18232	-2.4555	2.8417e-05	4.5464
Octanoyl-CoA Esi-14.986175	49736	15.602	2.878e-05	4.5409
Vanilpyruvic acid 6.11767	1.75e-05	-15.802	2.8888e-05	4.5393
Isobatatasin I	21333	14.381	2.9782e-05	4.5261
UNC0224 Esi-11.250451	22648	14.467	2.9987e-05	4.5231
13,14-dihydro-16,16-difluoro PGJ2 Esi-7.309519	23628	14.528	3.0525e-05	4.5153
PPA(18:1(9Z)/18:1(9Z)) 7.6022496	0.093955	-3.4119	3.0834e-05	4.511
20?-Dihydroethylprednisolone	2.3941e-05	-15.35	3.0863e-05	4.5106
PGE2-dihydroxypropanylamine 11.557317	0.18257	-2.4534	3.1401e-05	4.5031
Postin	13542	13.725	3.1639e-05	4.4998
Butoctamide hydrogen succinate	0.0018252	-9.0978	3.2574e-05	4.4871
1693.0732@11.563784	0.054717	-4.1919	3.6467e-05	4.4381
Fucofuroeckol B	9.3873e-05	-13.379	3.6679e-05	4.4356
PS(P-16:0/18:3(9Z,12Z,15Z))	0.00082298	-10.247	3.8732e-05	4.4119
577.4105@9.786982	0.064523	-3.954	4.0467e-05	4.3929
N1,N5,N10-Triferuloyl spermidine 8.262585	0.05327	-4.2305	4.0948e-05	4.3878
Tetradecyl sulfate	0.010475	-6.5769	4.1606e-05	4.3808
Acetyl-DL-Leucine 6.022739	0.066459	-3.9114	4.551e-05	4.3419
BL II 12.15849	6.0363e-06	-17.338	4.6544e-05	4.3321
Oseltamivir 6.4598556	0.16801	-2.5734	4.7158e-05	4.3264
PI(15:0/0:0)	0.075808	-3.7215	4.748e-05	4.3235
PI(16:0/20:3(5Z,8Z,11Z)) Esi-12.745888	158390	17.273	4.7809e-05	4.3205
5beta-scymnol Esi-11.275298	87030	16.409	5.0886e-05	4.2934
5beta-Cholestane-3alpha,7alpha,12alpha,24,26,27-hexol	0.15096	-2.7277	5.1667e-05	4.2868
Niazirin	3.2732e-05	-14.899	5.1866e-05	4.2851
C24-OH Sulfatide	4.7645e-05	-14.357	5.2498e-05	4.2799
Septentrionine 10.227179	8.6452e-05	-13.498	5.2831e-05	4.2771
Phaseolotoxin 6.4999986	0.11747	-3.0897	5.4374e-05	4.2646
NeuAcalpha2-3Galbeta1-4Glcbeta-Cer(d18:1/24:1(15Z)) Esi-11.566146	0.069999	-3.8365	5.4522e-05	4.2634
1304.466@1.2627814	6.8116	2.768	5.7426e-05	4.2409
Lysine	0.1236	-3.0163	5.9259e-05	4.2272
1286.4622@1.2737676	16.114	4.0103	5.9813e-05	4.2232
Tyr Asp Phe	0.01137	-6.4586	6.0961e-05	4.215
Cyclothialidine	2.7679e-05	-15.141	6.2572e-05	4.2036
5beta-scymnol 10.536147	0.21183	-2.239	6.4806e-05	4.1884
538.2502@12.114788	33587	15.036	6.5789e-05	4.1818
di-trans,poly-cis-Octaprenyl diphosphate 7.6086516	0.096859	-3.368	6.9291e-05	4.1593
801.4034@9.9921875	0.00011078	-13.14	7.1097e-05	4.1482
LysoPE(0:0/24:0)	0.0033003	-8.2432	7.264e-05	4.1388
PA(P-16:0/18:3(9Z,12Z,15Z))	3.632e-07	-21.393	7.4648e-05	4.127
L-isoleucyl-L-proline 3.935029	0.08113	-3.6236	7.6053e-05	4.1189
Lys Asn Asp Esi-7.2028074	27234	14.733	7.6474e-05	4.1165
Lacto-N-fucopentaose V Esi-1.3778479	42.859	5.4215	7.712e-05	4.1128
b-D-Glucopyranosiduronic acid, 3-(6-hydroxy-2-naphthalenyl)-1-methylpropyl 5.5339723	0.12585	-2.9902	8.0626e-05	4.0935
Uridine	0.036193	-4.7882	8.0657e-05	4.0934
PS(P-16:0/18:3(9Z,12Z,15Z)) 7.3169165	0.0049829	-7.6488	8.1056e-05	4.0912
1?-hydroxy-24-(dimethoxyphosphoryl)-25,26,27-trinorvitamin D3 / 1?-hydroxy-24-(dimethoxyphosphoryl)-25,26,27-trinorcholecalciferol 8.632896	0.027963	-5.1603	8.4002e-05	4.0757
Nummularine F 6.1348453	0.080151	-3.6411	8.4122e-05	4.0751
PA(16:0/22:4(7Z,10Z,13Z,16Z))	2.1474e-05	-15.507	8.5197e-05	4.0696
PS(12:0/22:4(7Z,10Z,13Z,16Z))	0.052699	-4.2461	8.7279e-05	4.0591
PG(O-18:0/0:0) 6.450581	0.0036959	-8.0799	8.7473e-05	4.0581
Nummularine F 6.106281	0.080326	-3.638	8.7811e-05	4.0565
14-Hydroxy-6-O-methylerythromycin A	0.092152	-3.4398	8.7963e-05	4.0557
Eudesobovatol A 10.532601	0.17968	-2.4765	8.9792e-05	4.0468
Fumonisin C3	0.00014815	-12.721	8.9939e-05	4.0461
HQL-79	5.2287e-05	-14.223	9.0332e-05	4.0442
AM2233 Esi-10.632881	26238	14.679	9.195e-05	4.0364
(2S,4R)-4-(9H-Pyrido[3,4-b]indol-1-yl)-1,2,4-butanetriol	0.096548	-3.3726	9.2095e-05	4.0358
793.2896@1.1188414	9.331	3.222	9.3668e-05	4.0284
Lys Asn Thr 8.169003	0.13615	-2.8768	9.6431e-05	4.0158
5b-Cholestane-3a,7a,12a,24,25-pentol Esi-11.79283	0.14198	-2.8162	0.00010003	3.9999
443.2176@6.564199	0.083066	-3.5896	0.00010215	3.9908
Dipyridamole	0.1899	-2.3967	0.00010382	3.9837
Vanillylmandelic acid 4.777704	0.068145	-3.8753	0.00010408	3.9826
370.9119@20.563408	0.32355	-1.6279	0.00010542	3.9771
Trandolapril lactam (RU 46178) Esi-10.942741	0.28326	-1.8198	0.00010596	3.9748
5,7,3'-Trihydroxy-3,6,8,4'-tetramethoxyflavone	0.036416	-4.7793	0.00010624	3.9737
PG(22:6(4Z,7Z,10Z,13Z,16Z,19Z)/18:4(6Z,9Z,12Z,15Z))	0.084353	-3.5674	0.00010671	3.9718
Terfenadine 10.4859295	0.20764	-2.2678	0.00011425	3.9421
N-Valerylglycine methyl ester 6.130376	0.14796	-2.7567	0.00011593	3.9358
Flavoxate 10.9282055	2.5713e-05	-15.247	0.0001182	3.9274
Ethchlorvynol 5.7780485	2.5235e-05	-15.274	0.0001183	3.927
Huratoxin 11.878116	3.0341e-05	-15.008	0.00011838	3.9267
Jesaconitine 8.444672	0.086823	-3.5258	0.0001192	3.9237
Istamycin C1	1.7978e-05	-15.763	0.00012155	3.9153
Gibberellin A3 Esi-16.85459	171050	17.384	0.00012248	3.9119
Isopropyl apiosylglucoside 5.692644	0.056489	-4.1459	0.0001231	3.9097
His-His-OH Esi-16.885693	43193	15.398	0.00012538	3.9018
978.2274@15.943668	42636	15.38	0.00012881	3.89
Silybin Esi-16.89191	17558	14.1	0.00013125	3.8819
Quintozene	0.097174	-3.3633	0.00013146	3.8812
1140.4056@1.3476357	6.6798	2.7398	0.0001328	3.8768
Sulfometuron methyl	0.00013317	-12.874	0.00013398	3.873
Lycoperdic acid	4.2152e-06	-17.856	0.00013682	3.8639
Carboxyprimaquine 6.966549	0.00010678	-13.193	0.00013813	3.8597
PG(22:0/0:0) 10.2498665	1.7474e-05	-15.804	0.00014083	3.8513
Ketoleucine 4.7946963	0.040864	-4.613	0.00014113	3.8504
Jesaconitine 8.454243	0.072015	-3.7956	0.00014334	3.8436
N-cis-tetradec-9Z-enoyl-L-Homoserine lactone 11.358265	1.6844e-05	-15.857	0.00014485	3.8391
3-Methyluridine 6.0305634	0.060503	-4.0468	0.0001474	3.8315
Cobalt-precorrin 5B Esi-1.3103079	13.429	3.7473	0.00014861	3.8279
Retinylphosphate mannose	0.017228	-5.8591	0.00014952	3.8253
Prosopinine 11.356266	3.9343e-06	-17.955	0.00015439	3.8114
PGE2-dihydroxypropanylamine	0.23906	-2.0645	0.00015681	3.8046
Sodium glycocholate 9.32467	9.8683e-05	-13.307	0.00015803	3.8012
5?-Cholanic acid-3?, 12?-diol N-(2-sulphoethyl)-amide 7.321982	3.3104e-05	-14.883	0.00016394	3.7853
Tetracenomycin D3	4.7663e-05	-14.357	0.00016505	3.7824
Metofluthrin Esi-7.37792	0.23545	-2.0865	0.00016679	3.7778
572.0945@12.159482	0.083368	-3.5844	0.00017133	3.7662
Met Ala Arg	0.090645	-3.4636	0.00017303	3.7619
379.1089@0.8531185	0.00010743	-13.184	0.00017604	3.7544
a-Tetrasaccharide Esi-1.276524	16.817	4.0719	0.00017806	3.7494
a-Tetrasaccharide Esi-1.2957662	17.351	4.1169	0.00017871	3.7478
Gly Tyr Asn	0.0090269	-6.7916	0.00018409	3.735
3alpha,7alpha,11alpha-Trihydroxy-12-oxo-5beta-cholan-24-oic Acid 8.988251	0.12174	-3.0381	0.0001861	3.7302
Lacto-N-fucopentaose V Esi-1.3497813	54.424	5.7662	0.00019381	3.7126
1246.8304@11.566824	0.07283	-3.7793	0.00019722	3.7051
7-hydroxy-10E,16-heptadecadien-8-ynoic acid Esi-15.227724	126760	16.952	0.00020155	3.6956
M(IP)2C(d20:0/26:0) Esi-12.736075	26303	14.683	0.00021043	3.6769
596.2601@9.176361	0.11033	-3.1801	0.00021084	3.676
Lacto-N-fucopentaose V Esi-1.2799095	11.788	3.5592	0.00021166	3.6744
Furamizole 1.2422104	0.035182	-4.829	0.00021735	3.6628
Hoduloside III	0.19746	-2.3403	0.00022179	3.6541
22-Angeloylbarringtogenol C	3.0831e-05	-14.985	0.00022772	3.6426
Catechin 3',7-diglucoside	6.4031e-05	-13.931	0.00023425	3.6303
His Thr Leu Esi-12.113779	54047	15.722	0.00023676	3.6257
UDP-N-acetyl-D-galactosaminuronic acid	25042	14.612	0.00024049	3.6189
Bn-NCC-1 Esi-10.68544	26.558	4.7311	0.00024467	3.6114
Trp Gln Ile Esi-6.138307	0.14328	-2.8031	0.00024717	3.607
Tetranactin 7.609093	0.093894	-3.4128	0.00024789	3.6057
Laurencione diacetate 5.712484	1.2893e-05	-16.243	0.00024998	3.6021
Ethchlorvynol 5.7069755	3.6107e-05	-14.757	0.00026126	3.5829
Purine 0.8244323	0.16342	-2.6134	0.00026969	3.5691
XLR11	0.10384	-3.2676	0.00027009	3.5685
4-O-Demethyl-13-dihydroadriamycinone	0.018175	-5.7819	0.00027326	3.5634
Eudesobovatol A 10.591513	0.16759	-2.577	0.00027348	3.5631
Polidocanol	4.5657e-05	-14.419	0.00027643	3.5584
Cosmosiin Hexaacetate Esi-13.536742	32670	14.996	0.00028286	3.5484
CAY10591	0.029028	-5.1064	0.00028413	3.5465
(5b,7a,12a)-(1,3-dihydro-5-nitro-1,3-dioxo-2H-isoindol-2-yl)methyl ester 12.682614	1.9123e-05	-15.674	0.00028414	3.5465
Retapamulin Esi-10.104144	0.0329	-4.9258	0.00028588	3.5438
(25R)-3alpha,7alpha-dihydroxy-5beta-cholestan-27-oyl taurine 10.236288	0.073112	-3.7737	0.00028655	3.5428
PG(18:2(9Z,12Z)/15:1(9Z)) 7.60708	0.098241	-3.3475	0.00028697	3.5422
5?-Cholestane-3?,7?,12?,23,25-pentol Esi-12.649212	64802	15.984	0.00029196	3.5347
Oseltamivir 11.359881	5.7178e-05	-14.094	0.00029287	3.5333
(S)-(-)-2-Hydroxyisocaproic acid	1.6396e-06	-19.218	0.00029348	3.5324
N,N'-Diacetylbenzidine 8.091398	6.4138e-05	-13.928	0.0002956	3.5293
Terfenadine	5.1453e-05	-14.246	0.00029887	3.5245
3-?-Hydroxyandrost-5-en-17-one sulfate 7.7657294	0.025899	-5.2709	0.00029926	3.524
782.3133@18.60959	7.2094e-06	-17.082	0.00030383	3.5174
429.1516@1.3761404	22.365	4.4831	0.00030452	3.5164
4'-Hydroxy-5,7,2'-trimethoxyflavanone 4'-rhamnosyl-(1-6)-glucoside	0.14363	-2.7996	0.00031378	3.5034
Phaseolotoxin 6.862049	0.18455	-2.4379	0.00032177	3.4925
Nocardicin D 6.2033052	0.13898	-2.847	0.00032272	3.4912
PE(16:0/22:6(4Z,7Z,10Z,13Z,16Z,19Z)) 7.608483	0.10362	-3.2706	0.00032398	3.4895
Tyr Lys Gly Esi-11.021675	37.801	5.2403	0.0003497	3.4563
482.2271@11.558915	0.24047	-2.056	0.00035155	3.454
PG(P-20:0/20:3(8Z,11Z,14Z)) 11.545907	0.065028	-3.9428	0.00035931	3.4445
6-Bromo-5E,9Z,13Z,24Z-heptacosatetraenoic acid	0.31395	-1.6714	0.00036813	3.434
Americanin B Esi-11.173756	36.313	5.1824	0.00036843	3.4336
Anisotine	102.05	6.6732	0.00037308	3.4282
22-iso-ecdysone 9.185741	0.10949	-3.1912	0.0003745	3.4265
921.2977@1.8378855	33367	15.026	0.00038186	3.4181
Lanceotoxin A	4.7325e-05	-14.367	0.00038394	3.4157
Lactodifucotetraose Esi-1.3357804	43.533	5.444	0.00038479	3.4148
Erythrityl Tetranitrate 1.261735	0.11944	-3.0656	0.00038739	3.4119
A 77003	0.095941	-3.3817	0.0003944	3.4041
Trp-Trp-OH	0.12416	-3.0098	0.00040797	3.3894
Tyr Tyr Ile Esi-9.319341	87067	16.41	0.00041004	3.3872
Ritanserin	0.14287	-2.8072	0.00042354	3.3731
Nomilinic acid 17-glucoside Esi-11.303907	3.782e-05	-14.69	0.00042434	3.3723
PI(O-18:0/12:0) 7.6043878	0.10132	-3.303	0.00042948	3.3671
Nocardicin D Esi-7.188584	17767	14.117	0.00043174	3.3648
PE(18:3(9Z,12Z,15Z)/12:0) 7.668677	0.00010541	-13.212	0.00043928	3.3573
599.4265@10.040779	4.7527e-06	-17.683	0.00044634	3.3503
6-(Hydroxymethyl)-2,4(1H,3H)-pteridinedione Esi-1.3014758	67.294	6.0724	0.00045257	3.3443
4S,5R-antillatoxin A 8.143651	7.6215e-05	-13.68	0.00045635	3.3407
867.4526@7.6195097	0.18923	-2.4018	0.00045846	3.3387
Glu Gln Ser 12.779661	9.9738e-06	-16.613	0.00046063	3.3366
a-Tetrasaccharide Esi-1.3586727	47.164	5.5596	0.0004618	3.3355
PE-Cer(d14:1(4E)/16:0) 10.989085	0.078257	-3.6756	0.00046233	3.335
PE(14:0/14:0)[U] 10.839526	1.1405e-05	-16.42	0.00046485	3.3327
Pro Gln Glu 7.993378	8.4615e-05	-13.529	0.000475	3.3233
Quercetin 3'-O-glucuronide	0.053062	-4.2362	0.00047597	3.3224
Gln Lys Pro 11.614883	0.00010471	-13.221	0.0004846	3.3146
N-(4,7-Dihydroxy-8-methyl-2-oxo-2H-chromen-3-yl)-2,2-dimethylchromane-6-carboxamide	0.016178	-5.9498	0.00049717	3.3035
Aminocaproic acid	0.029412	-5.0874	0.00051031	3.2922
MET-enkephalin	0.012026	-6.3777	0.00051056	3.292
(25R)-5alpha-spirostan-3beta,6alpha-diol 6-O-beta-D-glucopyranoside 10.904603	0.096017	-3.3806	0.0005145	3.2886
Laserpitin Esi-9.867541	0.069879	-3.839	0.00052038	3.2837
Lamtidine	0.094146	-3.409	0.00053247	3.2737
CB3717	0.19756	-2.3396	0.00054074	3.267
Aconifine Esi-11.310172	0.040429	-4.6285	0.00054176	3.2662
354.7296@20.84951	0.10547	-3.2451	0.00054631	3.2626
CAY10626 11.311753	6.9367e-05	-13.815	0.00056327	3.2493
PC(O-8:0/O-1:0)[U]	4.8591e-06	-17.651	0.00057573	3.2398
617.3423@11.323063	0.022041	-5.5037	0.00060214	3.2203
Zeanoside C Esi-17.44841	25262	14.625	0.00061079	3.2141
PS(14:0/14:0)[U]	3.0464e-05	-15.003	0.00061121	3.2138
8-Hydroxy-7-methylguanine	0.257	-1.9602	0.0006307	3.2002
Glu Pro Lys	0.05417	-4.2064	0.00063383	3.198
L-Xylulose	0.17582	-2.5078	0.00063684	3.196
991.5215@11.533791	0.1153	-3.1166	0.00064011	3.1937
4-hydroxy-2-oxo-Heptanedioic acid	0.12533	-2.9962	0.00064557	3.1901
3S-hydroxydodecanoyl-CoA	5.5001e-05	-14.15	0.00064898	3.1878
11,12,13-trihydroxy-9-octadecenoic acid	6.8675e-06	-17.152	0.00065744	3.1821
Ramiprilat diketopiperazine 4.966321	0.054082	-4.2087	0.00066019	3.1803
Septentrionine 10.351174	4.5799e-05	-14.414	0.00066475	3.1773
3'-N-Acetyl-4'-O-(9-octadecenoyl)fusarochromanone 7.3634014	8.0489e-06	-16.923	0.0006806	3.1671
Bosentan	5.7688e-05	-14.081	0.00069257	3.1595
Hydroquinine, 10,11-dihydroxy-	0.10583	-3.2402	0.00069465	3.1582
3a,5b-Dihydroxycholan-24-oic Acid Esi-13.426701	0.036506	-4.7757	0.00070897	3.1494
2-Hydroxydecanedioic acid 6.2921033	8.5973e-05	-13.506	0.0007175	3.1442
Glu Arg Trp	0.027041	-5.2087	0.00072939	3.137
Difenoxuron	0.23222	-2.1064	0.00073098	3.1361
Isoscutellarein 7,8-dimethyl ether	9.5978e-05	-13.347	0.00073406	3.1343
406.276@12.662251	224770	17.778	0.00073807	3.1319
?-D-Glucopyranosiduronic acid, 2-(1H-indol-4-yloxy)-1-[[(1-methylethyl)amino]methyl]ethyl	6.3759e-05	-13.937	0.00073809	3.1319
Crinamidine	82030	16.324	0.00078252	3.1065
464.3113@14.482945	27394	14.742	0.00078829	3.1033
PE(22:4(7Z,10Z,13Z,16Z)/0:0) 6.7091393	0.054573	-4.1957	0.0007906	3.102
PS(22:4(7Z,10Z,13Z,16Z)/0:0)	17.806	4.1543	0.00079902	3.0974
Gentamicin X2	0.10751	-3.2174	0.00079914	3.0974
7,12-Dimethylbenz[a]anthracene Esi-9.359562	44958	15.456	0.00080131	3.0962
Cytochalasin E 6.428266	0.078293	-3.675	0.00080724	3.093
3-?(S)-Strictosidine	22402	14.451	0.0008094	3.0918
Nummularine F 6.466551	0.00011593	-13.074	0.0008108	3.0911
Amprenavir Esi-11.568649	0.27708	-1.8516	0.00082731	3.0823
piritramide Esi-12.649302	418940	18.676	0.00083383	3.0789
2-(4-Methyl-5-thiazolyl)ethyl decanoate 10.394264	0.12003	-3.0585	0.00083642	3.0776
N6,N6,O-Tridemethylpuromycin-5'-phosphate	0.00011879	-13.039	0.00083865	3.0764
3a,6b,12a-Trihydroxy-5b-cholan-24-oic Acid Esi-11.43556	0.11699	-3.0955	0.00084355	3.0739
1-(9H-Pyrido[3,4-b]indol-1-yl)-1,4-butanediol Esi-7.907495	0.012401	-6.3334	0.00084944	3.0709
17-hydroxyandrostane-3-glucuronide 10.990041	0.054906	-4.1869	0.00085027	3.0704
11,12,13-trihydroxy-9-octadecenoic acid 10.10121	0.041617	-4.5867	0.00086176	3.0646
Dulciol C Esi-11.558816	0.36488	-1.4545	0.00086375	3.0636
Gln Ala Lys	0.045887	-4.4458	0.0008666	3.0622
Leu Trp Lys	7.8603	2.9746	0.00086843	3.0613
Taurocholic acid 3-sulfate Esi-10.852862	28.812	4.8486	0.00086915	3.0609
Tyr Tyr Phe Esi-11.542904	0.35561	-1.4916	0.00087096	3.06
327.8426@20.88779	0.25005	-1.9997	0.00087935	3.0558
Acetyl-DL-Leucine	0.039432	-4.6645	0.00088305	3.054
N,N-diisopropyl-3-nitrobenzamide 3.9927866	0.11764	-3.0875	0.0009029	3.0444
Geldanamycin Analog Esi-6.5752063	1.9111e-05	-15.675	0.00090367	3.044
Sarcostin Esi-14.37142	11765	13.522	0.00090422	3.0437
596.2639@14.641726	31839	14.959	0.00090795	3.0419
Aminofurantoin	0.19582	-2.3524	0.00091194	3.04
Difucosyllacto-N-hexaose Esi-1.2507774	5.6288	2.4928	0.00091892	3.0367
CAY10622 6.873893	0.10377	-3.2685	0.00092302	3.0348
Niazirin Esi-13.898766	22970	14.487	0.00092454	3.0341
5,7-Dihydroxy-3',4'-dimethoxy-8-(3-hydroxy-3-methylbutyl)-isoflavone 7-glucoside 6.8950605	0.081649	-3.6144	0.00092959	3.0317
O-2545	0.12675	-2.9799	0.0009332	3.03
Azacridone A Esi-1.3587506	81389	16.313	0.00094844	3.023
PE(22:4(7Z,10Z,13Z,16Z)/0:0)	4.8272e-06	-17.66	0.0009543	3.0203
Aminocaproic acid 1.2074928	0.11216	-3.1563	0.00095784	3.0187
755.423@8.913598	6.2579e-05	-13.964	0.00096116	3.0172
Gliadin 12.697725	0.10976	-3.1876	0.0009645	3.0157
1921.6964@1.2325009	9.0105	3.1716	0.0009842	3.0069
3alpha,9alpha-Dihydroxy-11-oxo-5beta-cholan-24-oic Acid Esi-12.503279	83971	16.358	0.00099123	3.0038
545.1997@1.3221307	14.831	3.8905	0.00099594	3.0018
PI(16:0/20:3(5Z,8Z,11Z)) Esi-11.546133	0.27202	-1.8782	0.001002	2.9991
Difucosyllacto-N-hexaose Esi-1.3226767	9.1986	3.2014	0.0010029	2.9987
Lyciumoside I Esi-10.539581	15111	13.883	0.0010034	2.9985
508.2696@8.416133	0.021338	-5.5504	0.0010121	2.9948
Piscerythramine	3.3015e-05	-14.887	0.0010254	2.9891
Trp Lys Pro 9.114352	9.8453e-05	-13.31	0.0010323	2.9862
Istamycin A2	0.00013139	-12.894	0.0010332	2.9858
1875.683@1.2520317	8.7108	3.1228	0.0010338	2.9855
Uroporphyrin I	0.30343	-1.7206	0.0010419	2.9822
Akeboside Ste Esi-12.585037	72716	16.15	0.0010451	2.9808
Minabeolide-7	0.022979	-5.4436	0.0010506	2.9786
a,a'-Trehalose 6-phosphate 0.83582574	0.092427	-3.4355	0.0010514	2.9782
Colforsin	0.038627	-4.6943	0.0010597	2.9748
Ser Arg Lys Esi-11.415078	17429	14.089	0.0010723	2.9697
Acetic anhydride 0.8961735	0.051402	-4.282	0.0010815	2.966
A2E	3.6613e-05	-14.737	0.0010815	2.966
Purpureacin 2 8.078812	0.10384	-3.2676	0.0010936	2.9611
b-D-Glucopyranosiduronic acid, 3-(6-hydroxy-2-naphthalenyl)-1-methylpropyl	95451	16.542	0.0010959	2.9602
Asclepin 8.917374	0.11946	-3.0654	0.0011048	2.9567
Deferoxamine 7.3682194	0.089624	-3.48	0.0011175	2.9518
Lys Gln Leu 5.2540174	5.5529e-05	-14.136	0.0011219	2.95
(6S)-vitamin D2 6,19-sulfur dioxide adduct / (6S)-ergocalciferol 6,19-sulfur dioxide adduct	4.2841e-05	-14.511	0.0011322	2.9461
L-Agaritine	0.14235	-2.8125	0.0011341	2.9453
631.4642@4.971097	0.065898	-3.9236	0.0011373	2.9441
Lacto-N-difucohexaose Esi-1.2384189	91.148	6.5101	0.0011511	2.9389
Artenolide Esi-14.522829	133320	17.025	0.0011616	2.9349
3,5,7-Tris(acetyloxy)-2-[4-(acetyloxy)-3-hydroxyphenyl]-4H-1-benzopyran-4-one Esi-11.073528	25559	14.642	0.0011652	2.9336
punaglandin 1	17.494	4.1288	0.0011685	2.9324
1284.8065@12.635172	50797	15.632	0.0011723	2.931
Roridin A	54881	15.744	0.0011789	2.9285
Amphibine A 9.468092	0.083087	-3.5892	0.0011873	2.9254
Istamycin B1 Esi-11.218834	21.904	4.4531	0.0011896	2.9246
11alpha,17beta-Dihydroxyandrost-4-en-3-one diacetate	0.010419	-6.5846	0.0012014	2.9203
Ethyl menthane carboxamide Esi-14.861212	13369	13.707	0.001217	2.9147
Ala Trp Arg Esi-11.774187	11.246	3.4914	0.0012214	2.9131
PE(14:0/14:0)[U] 10.925927	0.10015	-3.3198	0.0012335	2.9089
Amino acid(Arg-) 0.7840004	0.11681	-3.0978	0.0012603	2.8995
(25R)-5alpha-spirostan-3beta,6alpha-diol 6-O-beta-D-glucopyranoside 10.879184	0.11132	-3.1672	0.0012627	2.8987
1,28-Octacosanediol diferulate	0.13436	-2.8958	0.0012722	2.8954
trans-Caffeic acid [apiosyl-(1-6)-glucosyl] ester	0.036579	-4.7728	0.0012735	2.895
PE(22:5(4Z,7Z,10Z,13Z,16Z)/P-16:0)	0.086257	-3.5352	0.0012758	2.8942
Physagulin F Esi-12.74746	99.863	6.6419	0.0012872	2.8904
(25R)-3alpha,7alpha-dihydroxy-5beta-cholestan-27-oyl taurine 9.74373	0.14642	-2.7718	0.0012926	2.8885
114.0317@0.8299995	0.27692	-1.8525	0.0012999	2.8861
Arg Met Lys	0.32748	-1.6105	0.0013174	2.8803
DG(18:4(6Z,9Z,12Z,15Z)/18:4(6Z,9Z,12Z,15Z)/0:0)	0.10735	-3.2196	0.001319	2.8798
10,11-seco-9,11-dioxo-15S-hydroxy-5Z,13E-prostadienoic acid 10.086738	4.0496e-05	-14.592	0.0013259	2.8775
Thr Tyr Met 10.924603	0.13801	-2.8571	0.0013308	2.8759
5-Acetylamino-6-formylamino-3-methyluracil	4.8252e-06	-17.661	0.0013354	2.8744
N-Acetyl-D-galactosamine 6-sulfate	0.1386	-2.851	0.0013355	2.8744
3alpha,7alpha,16alpha-Trihydroxy-5beta-cholestan-26-oic acid Esi-11.062679	0.21774	-2.1993	0.0013546	2.8682
Telaprevir	0.049105	-4.348	0.001368	2.8639
(?8-Gingerol 13.0438	6.4737e-05	-13.915	0.001371	2.863
(6RS)-6,19-epidioxy-24,24-difluoro-25-hydroxy-6,19-dihydrovitamin D3 / (6RS)-6,19-epidioxy-24,24-difluoro-25-hydroxy-6,19-dihydrocholecalciferol Esi-7.0735226	33408	15.028	0.0013745	2.8619
7,12-Dimethylbenz[a]anthracene 5,6-oxide	28052	14.776	0.0013752	2.8616
29:2(5Z,9Z)(6Br) 6.0551925	5.2487e-05	-14.218	0.001383	2.8592
PE(22:4(7Z,10Z,13Z,16Z)/0:0) 6.106414	7.3601e-06	-17.052	0.0013888	2.8574
PE(P-18:0/0:0) 10.783044	0.068859	-3.8602	0.0014005	2.8537
Bopindolol Esi-17.775126	38867	15.246	0.0014069	2.8517
Asparagoside B	0.079239	-3.6576	0.0014175	2.8485
3-Methylsuberic acid Esi-8.579828	13972	13.77	0.001436	2.8429
1-(O-alpha-D-glucopyranosyl)-(1,3S,25R)-hexacosanetriol	1.09e-05	-16.485	0.0014385	2.8421
891.548@13.85569	18182	14.15	0.0014457	2.8399
Dihydro-O-methylsterigmatocystin	0.085669	-3.5451	0.00145	2.8386
640.0825@12.157728	0.00015376	-12.667	0.0014576	2.8364
PE(22:4(7Z,10Z,13Z,16Z)/0:0) 6.5294175	1.7261e-05	-15.822	0.0014624	2.8349
Hematoporphyrin Esi-11.02729	0.21972	-2.1863	0.001476	2.8309
Jadomycin A 18.615065	1.2168e-05	-16.327	0.0014761	2.8309
Dalfopristin Esi-11.31776	0.023454	-5.414	0.0014786	2.8302
(9R,10S)-rel-(-)-9,10-bis(Acetyloxy)-9,10-dihydro-5-methoxy-8,8-dimethyl-2-phenyl-4H,8H-benzo[1,2-b:3,4-b]dipyran-4-one	0.035778	-4.8048	0.0014802	2.8297
482.3262@10.607989	0.218	-2.1976	0.0014872	2.8276
NVP-BEZ235	0.00012778	-12.934	0.0014911	2.8265
xi-3-Hydroxy-2-oxobutanoic acid Esi-1.2365745	0.0032087	-8.2838	0.0015209	2.8179
Ssioriside	0.00021349	-12.194	0.0015293	2.8155
N1,N5,N10,N14-Tetra-trans-p-coumaroylspermine	4.1649e-06	-17.873	0.0015346	2.814
7-Acetylbaccatin III Esi-8.825206	0.13551	-2.8835	0.0015456	2.8109
Deuteroporphyrin IX Esi-10.645323	0.044528	-4.4891	0.0015459	2.8108
(3a,5b,7b,12a)-(1,3-dihydro-5-nitro-1,3-dioxo-2H-isoindol-2-yl)methyl ester-3,7,12-trihydroxy-Cholan 11.303479	1.6815e-05	-15.86	0.0015543	2.8085
6-hydroxy buspirone 10.681068	0.040607	-4.6221	0.0015555	2.8081
GalNAc?1-4GlcNAc?-Sp 7.5556316	0.17604	-2.506	0.001581	2.8011
Physapruin B Esi-11.031926	0.27564	-1.8591	0.001588	2.7992
Digoxigenin bisdigitoxoside	0.09913	-3.3345	0.001601	2.7956
N-docosahexaenoyl glutamine 8.331667	0.00014599	-12.742	0.0016041	2.7948
1-Octen-3-yl primeveroside Esi-11.233268	40.619	5.3441	0.0016476	2.7831
3a,6b,12a-Trihydroxy-5b-cholan-24-oic Acid Esi-12.094913	12.704	3.6672	0.001668	2.7778
Phe Lys Lys	4.8946e-05	-14.318	0.0016708	2.7771
Marasmene Esi-16.241644	67022	16.032	0.0016748	2.776
4-amino-6,7-dihydro-5H-cyclopenta[b]pyridin-2-yl 4-methylbenzenesulfonate 2.57074	0.042317	-4.5626	0.001688	2.7726
PI(22:2(13Z,16Z)/22:1(11Z)) 8.108886	0.167	-2.5821	0.0017027	2.7689
Kurilensoside G 9.328598	0.11764	-3.0876	0.0017109	2.7668
Tiaprost	7.8875e-06	-16.952	0.0017195	2.7646
Theobromine Esi-1.4337908	25.542	4.6748	0.0017439	2.7585
gamma-Glutamyl-S-methylcysteine sulfoxide 5.5198565	0.073406	-3.768	0.0017505	2.7568
1248.445@1.280281	14.362	3.8442	0.0017628	2.7538
715.477@17.048742	4.7582e-05	-14.359	0.0017628	2.7538
Botrydial Esi-10.824925	0.023966	-5.3829	0.0017666	2.7529
332.0357@1.221033	0.025346	-5.3021	0.0017783	2.75
Huratoxin	32069	14.969	0.0017829	2.7489
Lacto-N-fucopentaose V Esi-1.1671685	7.7809	2.9599	0.0017868	2.7479
PS(10:0/10:0) 10.084079	0.11509	-3.1191	0.0018029	2.744
N-palmitoyl tryptophan 11.723666	0.21627	-2.2091	0.0018077	2.7429
5beta-cholestan-3alpha,4alpha,11beta,12beta,21-pentol-3,21-disulphate Esi-12.710025	6.6008	2.7226	0.0018222	2.7394
Trifluoromethylphenylpropanediol 3.8002925	4.2408e-05	-14.525	0.0018259	2.7385
Dipiperamide C	0.00011093	-13.138	0.001832	2.7371
N-Acetyl-D-galactosamine 6-sulfate 0.8719826	0.14286	-2.8073	0.001838	2.7357
843.2821@1.3011103	21.845	4.4492	0.0018403	2.7351
8-Methylthiooctyl glucosinolate 8.3424635	9.0996e-05	-13.424	0.0018426	2.7346
Elaterinide Esi-11.7839985	17733	14.114	0.0018467	2.7336
Cancentrine Esi-12.825096	16.757	4.0667	0.0018485	2.7332
335.755@20.852615	0.012967	-6.269	0.0018586	2.7308
[6]-Gingerdiol 5-O-beta-D-glucopyranoside	16519	14.012	0.001885	2.7247
Adlupulone	0.00012592	-12.955	0.0018892	2.7237
Dodecanedioic acid	0.056821	-4.1374	0.0018937	2.7227
(2S,4R)-4-(9H-Pyrido[3,4-b]indol-1-yl)-1,2,4-butanetriol Esi-8.790611	10406	13.345	0.0018982	2.7217
Asp Tyr Gln 9.35131	0.19478	-2.3601	0.0019141	2.718
1?-hydroxy-23-[3-(1-hydroxy-1-methylethyl)phenyl]-22,22,23,23-tetradehydro-24,25,26,27-tetranorvitamin D3 / 1?-hydroxy-23-[3-(1-hydroxy-1-methylethyl)phenyl]-22,22,23,23-tetradehydro-24,25,26,27-tetranorcholecalciferol Esi-11.332905	0.16655	-2.5859	0.0019161	2.7176
5?-Cholestane-3?,7?,12?,24,26,27-hexol	129830	16.986	0.0019193	2.7169
Trp Met Trp 8.824581	0.10596	-3.2385	0.0019222	2.7162
M(IP)2C(d20:0/26:0) Esi-12.573248	19103	14.222	0.0019239	2.7158
801.4068@10.347418	5.6975e-05	-14.099	0.0019243	2.7157
3-Hydroxypromazine glucuronide 10.923812	0.11602	-3.1076	0.0019261	2.7153
Imiquimod Esi-13.883062	107.73	6.7512	0.001958	2.7082
662.1256@12.289945	0.18183	-2.4594	0.0019602	2.7077
Kuwanon V 9.86882	0.11678	-3.0981	0.0019686	2.7058
2-(4-Methyl-5-thiazolyl)ethyl decanoate 10.129769	0.024145	-5.3722	0.0019707	2.7054
Ribose-1-arsenate Esi-1.1498276	619870	19.242	0.0019727	2.7049
His Thr Leu 9.186936	0.13145	-2.9275	0.0019763	2.7042
a-Tetrasaccharide Esi-1.1152803	13.332	3.7368	0.0019925	2.7006
5-O-?-D-Mycaminosyltylactone 11.727171	0.10258	-3.2851	0.0020084	2.6972
Tragopogonsaponin L	15300	13.901	0.0020387	2.6907
Ramiprilat diketopiperazine Esi-6.024024	18154	14.148	0.002087	2.6805
Aminocaproic acid Esi-2.2042172	230420	17.814	0.0020945	2.6789
Kurilensoside G 9.4831915	0.1354	-2.8847	0.0021005	2.6777
beta-D-Mannosylphosphodecaprenol 8.109486	0.17274	-2.5333	0.0021078	2.6762
PG(22:1(11Z)/0:0) 10.262004	2.3691e-05	-15.365	0.0021128	2.6751
Baliospermin 11.100346	0.06303	-3.9878	0.0021315	2.6713
7',8'-Dihydro-8'-hydroxycitraniaxanthin Esi-13.003836	33499	15.032	0.0021724	2.6631
Uracil 5-carboxylate	0.12466	-3.0039	0.0021789	2.6618
Gly Asn Lys Esi-9.521219	0.20955	-2.2546	0.0021917	2.6592
Maltotetraose Esi-1.4346001	225.12	7.8145	0.0022152	2.6546
5beta-Cholestane-3alpha,7alpha,12alpha,24,26,27-hexol Esi-10.021478	0.3526	-1.5039	0.0022429	2.6492
CAY10401	0.093041	-3.426	0.0022714	2.6437
Difenacoum	0.21208	-2.2373	0.0023099	2.6364
trans-4-Carboxymethylenebut-2-en-4-olide Esi-2.1749573	66841	16.028	0.002313	2.6358
Decoside Esi-11.82725	58317	15.832	0.0023139	2.6357
Tetradecyl sulfate Esi-14.263406	43199	15.399	0.0023367	2.6314
1-methyl-N-(9-methyl-9-azabicyclo[3.3.1]non-3-yl)-7-(sulfooxy)-, endo- glucuronide Esi-14.54007	34980	15.094	0.0023398	2.6308
D-Aspartic acid Esi-1.3892812	167.95	7.3919	0.0023458	2.6297
PS(P-20:0/20:3(8Z,11Z,14Z)) 10.086475	0.16648	-2.5866	0.0023503	2.6289
2-C-Methyl-D-erythritol 4-phosphate 0.8673919	0.080156	-3.641	0.002358	2.6274
Lacto-N-fucoheptaose Esi-1.3606327	8.3285	3.0581	0.0023702	2.6252
Ustiloxin D 12.192583	0.094287	-3.4068	0.0023815	2.6232
beta-Funaltrexamine	0.12935	-2.9506	0.0023985	2.6201
1452.5403@1.2891616	7400.4	12.853	0.0024258	2.6151
Laurencione diacetate 5.669164	1.65e-05	-15.887	0.0024458	2.6116
di-trans,poly-cis-Octaprenyl diphosphate Esi-8.59787	60925	15.895	0.0024481	2.6112
PS(P-16:0/14:0) 7.6256943	0.13441	-2.8953	0.0024581	2.6094
Isouvaretin Esi-6.9197383	25282	14.626	0.0024858	2.6045
14:2(6,9) 11.155461	4.5182e-05	-14.434	0.0024877	2.6042
Deoxycholic acid 3-glucuronide Esi-7.355464	2.2323e-05	-15.451	0.0025216	2.5983
Allithiamine Esi-9.277146	18987	14.213	0.0025251	2.5977
Gln Pro Pro Esi-8.295037	52.547	5.7155	0.0025367	2.5957
601.3497@12.697387	0.029106	-5.1026	0.0025582	2.5921
PG(20:3(8Z,11Z,14Z)/13:0)	0.081776	-3.6122	0.0025597	2.5918
Norfuraneol	9.5993	3.2629	0.0025711	2.5899
NeuAcalpha2-3Galbeta1-4Glcbeta-Cer(d18:1/24:1(15Z))	77303	16.238	0.0025776	2.5888
Malvidin 3-rutinoside	3.3386e-05	-14.87	0.0025813	2.5882
Barbatoflavan Esi-1.3805711	120.42	6.9119	0.0025825	2.588
162.9223@21.924398	281020	18.1	0.0025928	2.5862
Cys Val Arg	54510	15.734	0.0025935	2.5861
3alpha,7alpha,16alpha-Trihydroxy-5beta-cholestan-26-oic acid 10.714805	6.3852e-05	-13.935	0.0026148	2.5826
Leukotriene C4 methyl ester Esi-11.305059	0.012094	-6.3695	0.0026307	2.5799
3-O-(alpha-L-arabinopyranosyl-(1-6)-beta-D-glucopyranosyl) butyl 3R-hydroxybutanoate	0.19343	-2.3701	0.0026339	2.5794
Corey PG-Lactone Diol Esi-17.332098	50791	15.632	0.0026432	2.5779
Amprenavir Esi-12.594107	22782	14.476	0.002649	2.5769
1268.8328@12.626298	437850	18.74	0.0026669	2.574
CAY10641 11.7505865	0.00012557	-12.959	0.0026722	2.5731
Amphibine A 11.0213995	0.079702	-3.6492	0.0026784	2.5721
657.2347@7.3471165	9.0151e-05	-13.437	0.0026842	2.5712
Carindacillin	0.062921	-3.9903	0.0027089	2.5672
Ile-His-OH 5.619075	0.13497	-2.8893	0.0027096	2.5671
Val Lys Lys 12.043034	10668	13.381	0.0027159	2.5661
Gln Tyr Asn	9439	13.204	0.0027236	2.5649
PI(20:0/22:0) 8.109292	0.18004	-2.4736	0.0027339	2.5632
Tyr Tyr Trp Esi-13.438376	0.30123	-1.7311	0.0027936	2.5538
3a,6b,12a-Trihydroxy-5b-cholan-24-oic Acid Esi-9.876728	0.022985	-5.4432	0.0028051	2.552
Kurilensoside G Esi-9.761171	0.22003	-2.1842	0.0028068	2.5518
(3a,5b,7b,12a)-(1,3-dihydro-5-nitro-1,3-dioxo-2H-isoindol-2-yl)methyl ester-3,7,12-trihydroxy-Cholan 10.059286	7.4793e-05	-13.707	0.0028133	2.5508
1693.086@12.69421	50518	15.625	0.00282	2.5497
1246.8372@12.656608	36175	15.143	0.0028719	2.5418
trans-Caffeic acid [apiosyl-(1-6)-glucosyl] ester Esi-9.486617	35093	15.099	0.0029011	2.5374
6''-p-Coumaroylprunin	0.00012861	-12.925	0.0029558	2.5293
1-(O-alpha-D-glucopyranosyl)-3-keto-(1,25R)-hexacosanediol	5.6902e-05	-14.101	0.0029878	2.5247
Laurencione diacetate Esi-7.302176	285980	18.126	0.0029909	2.5242
3alpha,9alpha-Dihydroxy-11-oxo-5beta-cholan-24-oic Acid Esi-12.028168	378.42	8.5638	0.0029927	2.5239
941.3376@1.4340166	17.04	4.0909	0.0029971	2.5233
Purine	0.21504	-2.2173	0.0029974	2.5232
Trifucosyllacto-N-hexaose a	5.2644	2.3963	0.0030013	2.5227
Cholestane-3,7,12,25-tetrol-3-glucuronide 9.594542	0.17209	-2.5387	0.0030266	2.519
1410.5029@1.1308392	6.0002	2.585	0.0030333	2.5181
1158.4172@1.3189659	4.0745	2.0266	0.003035	2.5178
3-Mercaptohexyl hexanoate	417610	18.672	0.00304	2.5171
Gambieric acid B	1.6548e-05	-15.883	0.0030422	2.5168
Minabeolide-7 6.62637	0.1199	-3.0601	0.0030556	2.5149
PIP3(18:1(9Z)/18:1(9Z))	7.767e-05	-13.652	0.0031352	2.5037
Porrigenin A Esi-15.310174	86976	16.408	0.0031383	2.5033
Vignatic acid B Esi-9.970796	0.18652	-2.4226	0.0031437	2.5026
PE(20:3(8Z,11Z,14Z)/13:0)	1.6136e-05	-15.919	0.0031445	2.5024
Psilocybin	0.077896	-3.6823	0.003148	2.502
(23R)-3?,7?,17?,23-Tetrahydroxy-5?-cholan-24-oic Acid Esi-8.795312	0.024166	-5.3709	0.0031778	2.4979
5?-Cholestane-3?,7?,12?,23,25-pentol Esi-12.809436	137430	17.068	0.0031916	2.496
Kaempferol 3-alpha-L-arabinofuranoside-7-rhamnoside	0.066646	-3.9073	0.0031926	2.4959
AL 8810 isopropyl ester	1585100	20.596	0.0032065	2.494
1400.4762@0.7800005	0.21003	-2.2513	0.0032271	2.4912
2-(8-[3]-ladderane-octanyl)-sn-glycero-3-phosphoethanolamine 6.649526	0.040505	-4.6258	0.0032423	2.4891
His Thr Leu 9.097706	0.029444	-5.0859	0.0032493	2.4882
180.0565@0.84427595	0.020066	-5.6391	0.0032631	2.4864
3alpha,7alpha,12alpha,23R-tetrahydroxy-5beta-cholan-24-oic acid Esi-10.994838	138.71	7.1159	0.003271	2.4853
424.2536@9.91156	7.6493	2.9353	0.0032732	2.485
hellebrin 19.592203	0.038079	-4.7149	0.0032815	2.4839
JWH 018 N-(5-hydroxypentyl) ?-D-Glucuronide Esi-13.431463	201170	17.618	0.0032833	2.4837
201.0256@2.0405002	0.013422	-6.2193	0.0032924	2.4825
Euchretin C	5.7766e-05	-14.079	0.0032955	2.4821
Prednicarbate	4.7	2.2327	0.003297	2.4819
597.4123@6.8967786	0.11452	-3.1263	0.0033205	2.4788
3beta-(3-methyl-butanoyloxy)-villanovane-13alpha,17-diol 10.9433	0.00017451	-12.484	0.0033268	2.478
3beta-(3-methyl-butanoyloxy)-villanovane-13alpha,17-diol 10.943948	0.00017447	-12.485	0.0033271	2.4779
Grayanotoxin I	0.034316	-4.865	0.0033472	2.4753
N-cis-tetradec-9Z-enoyl-L-Homoserine lactone	47691	15.541	0.0033485	2.4751
11-deoxy PGF2? Esi-15.358442	11116	13.44	0.0033495	2.475
Pilocarpic acid	0.083204	-3.5872	0.0033816	2.4709
1035.3439@1.378428	24.543	4.6172	0.0033938	2.4693
4-Quinolinemethanol, 2,8-bis(trifluoromethyl)- Esi-3.1903887	36845	15.169	0.0033998	2.4685
Deoxy-5-methylcytidylate	0.21297	-2.2313	0.003411	2.4671
JP104 9.888261	0.00010873	-13.167	0.0034328	2.4643
PI(16:0/18:1(11Z))	48638	15.57	0.0034392	2.4635
3-Hydroxy-beta-ionol 3-[glucosyl-(1-6)-glucoside]	0.13949	-2.8418	0.0034432	2.463
D-Arabinono-1,4-lactone	0.097833	-3.3535	0.0034442	2.4629
Methyl jasmonate	30679	14.905	0.0034524	2.4619
L-2-Amino-3-(1-pyrazolyl)propanoic acid	0.12465	-3.004	0.0034544	2.4616
1124.3914@1.3681222	95.981	6.5847	0.00346	2.4609
837.3132@1.2314997	80.602	6.3327	0.0034852	2.4578
921.3355@1.2708883	110.54	6.7884	0.0034874	2.4575
Velcorin 1.5759687	85.556	6.4188	0.003526	2.4527
PI(16:0/18:0)	0.14987	-2.7382	0.0035347	2.4516
PG(22:0/0:0) 10.395518	0.17488	-2.5156	0.0035421	2.4507
Chalcomycin 9.458462	0.016451	-5.9257	0.0035459	2.4503
Hydrocortisone succinate Esi-10.368527	32.592	5.0264	0.0035578	2.4488
Asp Tyr Gln Esi-10.37457	89.839	6.4893	0.003567	2.4477
Cholestane-3,7,12,25-tetrol-3-glucuronide 7.126333	0.12768	-2.9694	0.0035838	2.4457
(25S)-5alpha-cholestan-3beta,4beta,6alpha,8beta,15alpha,16beta,26-heptol	0.040705	-4.6186	0.003599	2.4438
Pentigetide Esi-10.113754	33.264	5.0559	0.0036052	2.4431
3,7-Dimethyl-2E,6E-decadien-1,10-dioic acid	1.2546e-05	-16.282	0.0036123	2.4422
PG(22:0/0:0) 10.63744	0.1601	-2.643	0.0036181	2.4415
Lacto-N-fucopentaose V	7.9104	2.9838	0.003622	2.441
cis-ACCP	0.1799	-2.4747	0.0036304	2.44
Arg Ala	0.20486	-2.2873	0.0036388	2.439
Gibberellin A98 Esi-13.29511	34.453	5.1066	0.0036593	2.4366
Gossypetin 8-glucuronide	0.064201	-3.9613	0.0036717	2.4351
PS(P-18:0/14:1(9Z)) Esi-8.596653	231420	17.82	0.003672	2.4351
Phe Ile Trp 7.2177315	0.11336	-3.1411	0.0037012	2.4317
piritramide Esi-12.907215	385250	18.555	0.0037134	2.4302
26,26,26-trifluoro-25-hydroxyvitamin D3 / 26,26,26-trifluoro-25-hydroxycholecalciferol	21.797	4.4461	0.0037212	2.4293
Sotalol 7.4657006	0.2455	-2.0262	0.0037291	2.4284
1,2,10-Trihydroxydihydro-trans-linalyl oxide 7-O-beta-D-glucopyranoside 7.5564847	0.065438	-3.9337	0.0037557	2.4253
162.9224@22.110046	266560	18.024	0.0037822	2.4223
Uric acid	0.15836	-2.6587	0.0037959	2.4207
1-(8-[3]-ladderane-octanoyl-2-(8-[3]-ladderane-octanyl)-sn-glycerol 6.457651	0.13427	-2.8968	0.0038181	2.4181
p-Hydroxygliquidone	18100	14.144	0.0038315	2.4166
3,7-Dimethyl-2E,6-octadienyl acetate Esi-13.911483	19467	14.249	0.0038353	2.4162
Isoamyl nitrite 0.8619205	0.12143	-3.0418	0.0038384	2.4159
Methyl reserpate 5.985162	8057.7	12.976	0.0038535	2.4141
2-(beta-D-Glucosyl)-sn-glycerol	84628	16.369	0.0038541	2.4141
Thymidine	6.5465e-06	-17.221	0.0038571	2.4137
1699.1029@12.632969	82349	16.329	0.0038581	2.4136
PI(16:0/0:0) Esi-9.775348	0.11347	-3.1396	0.0038744	2.4118
Davallioside A Esi-1.3940756	27.732	4.7935	0.0038926	2.4098
Mucronine B Esi-10.465188	9.2537	3.21	0.0038941	2.4096
C14:1n-10	6.3035e-05	-13.953	0.0038989	2.4091
PE(16:0/22:6(4Z,7Z,10Z,13Z,16Z,19Z))	62613	15.934	0.0039213	2.4066
9R-hydroxy-12E-octadecenoic acid 15.505797	0.0025989	-8.5879	0.0039342	2.4051
Kobusone Esi-16.310911	47995	15.551	0.0039559	2.4028
577.2476@8.861273	0.13934	-2.8433	0.0039597	2.4023
Skimmianine	0.01799	-5.7967	0.0039629	2.402
APGPR Enterostatin	0.17126	-2.5457	0.0039672	2.4015
PI(16:0/20:3(5Z,8Z,11Z)) Esi-12.421937	101830	16.636	0.0040133	2.3965
Deoxycholic acid 3-glucuronide 9.727269	0.10125	-3.3041	0.0040212	2.3956
Lys Thr Glu Esi-19.92801	71107	16.118	0.0040286	2.3948
25-Acetyl-6,7-didehydrofevicordin F 3-glucoside Esi-10.062394	0.20173	-2.3095	0.004032	2.3945
Lipoxin C4 Esi-11.029848	0.13205	-2.9208	0.004035	2.3942
PI(O-16:0/22:6(4Z,7Z,10Z,13Z,16Z,19Z)) 13.426613	7.0349e-05	-13.795	0.0040901	2.3883
C24-OH Sulfatide 8.105782	0.17096	-2.5483	0.004103	2.3869
a,b-dihydroxy-isobutyric acid Esi-1.3264438	51.459	5.6853	0.0041082	2.3864
1-(9H-Pyrido[3,4-b]indol-1-yl)-1,4-butanediol	47782	15.544	0.0041203	2.3851
4-[(5-amino-1-methyl-1H-indol-3-yl)methyl]-3-methoxy-N-[(2-methylphenyl)sulfonyl]-Benzamide Esi-7.208999	60.905	5.9285	0.0041224	2.3849
26-o-[?-d-glucopyranosyl]-25R-furostan-3?,22?,26-triol 11.640061	0.11897	-3.0713	0.0041378	2.3832
Spongipregnoloside B 12.248624	0.054152	-4.2068	0.0041542	2.3815
Ptilosteroid B Esi-8.565875	2.8131	1.4922	0.0041586	2.381
CAY10512 5.786265	0.0001731	-12.496	0.0041599	2.3809
1083.3099@0.8392299	0.23759	-2.0735	0.0041611	2.3808
Acetoxyacetone	0.097588	-3.3572	0.0041924	2.3775
Pollenitin 8-acetate Esi-10.991692	33.228	5.0543	0.0042054	2.3762
397.1385@0.8615998	0.1252	-2.9977	0.0042123	2.3755
923.5386@12.549874	65283	15.994	0.004238	2.3728
A 77003 Esi-8.599082	18855	14.203	0.0042431	2.3723
Cyclic-3,20-bis(1,2-ethanediyl acetal)-11alpha-(acetyloxy)-5alpha,6alpha-epoxypregnane-3,20-dione Esi-12.079303	5.289	2.403	0.0042553	2.3711
Pentyl heptanoate Esi-17.3347	64240	15.971	0.0042668	2.3699
3b,7b,12a-Trihydroxy-5a-Cholanoic acid	0.0044857	-7.8005	0.0042712	2.3694
1035.3456@1.275784	14.746	3.8823	0.0042842	2.3681
N'-Nitrosoanabasine Esi-13.275357	25807	14.655	0.0042863	2.3679
PG(18:0/22:6(4Z,7Z,10Z,13Z,16Z,19Z)) 13.425588	6.2761e-05	-13.96	0.0042869	2.3679
505.8863@0.6901187	0.21354	-2.2274	0.0043149	2.365
Tribromobisphenol A	0.25186	-1.9893	0.0043567	2.3608
Thr Val Ile	19591	14.258	0.0043578	2.3607
1166.6715@12.6860075	7.8645e-05	-13.634	0.004358	2.3607
a,a'-Trehalose 6-phosphate Esi-1.3453695	131.27	7.0364	0.0043625	2.3603
Evobioside	61615	15.911	0.0043788	2.3586
8-HpODE Esi-14.264793	5.2073	2.3805	0.0044158	2.355
Orysastrobin Esi-11.9072485	20.655	4.3684	0.0044322	2.3534
Lucidenic acid N Esi-14.569633	301710	18.203	0.0044435	2.3523
Phoslactomycin B	0.19285	-2.3745	0.0044551	2.3511
Luteolin 3'-methyl ether 7-glucuronide-4'-rhamnoside Esi-19.807262	28133	14.78	0.0044887	2.3479
3-beta-D-Glucopyranuronosyloxy-5-methylisoxazole	0.18999	-2.396	0.0045014	2.3467
a,a'-Trehalose 6-phosphate 0.86438197	0.1104	-3.1792	0.0045251	2.3444
Prodelphinidin A1	0.041082	-4.6054	0.0045488	2.3421
751.2801@1.3687146	118810	16.858	0.0045619	2.3409
PA(19:3(10Z,13Z,16Z)/0:0)	0.27723	-1.8509	0.0045801	2.3391
3alpha,7alpha,12alpha,23R-tetrahydroxy-5beta-cholan-24-oic acid Esi-10.58228	391.76	8.6138	0.00459	2.3382
Sulfoglycolithocholate Esi-7.924966	27.485	4.7806	0.0046172	2.3356
Cholic Acid Methyl Ester Esi-11.272522	0.31013	-1.6891	0.0046583	2.3318
C24-OH Sulfatide Esi-9.043571	1091700	20.058	0.0046935	2.3285
Endothion Esi-1.2337457	0.15416	-2.6975	0.0047217	2.3259
ADP-L-glycero-D-manno-heptose Esi-13.263903	31032	14.921	0.0047454	2.3237
Arg Met Lys Esi-12.883736	335800	18.357	0.0047479	2.3235
beta-D-Glc-(1-4)-alpha-L-Rha-(1-3)-beta-D-Glc Esi-1.3587791	44.61	5.4793	0.0047555	2.3228
His Met Gln	5.9624e-05	-14.034	0.0047609	2.3223
2,4-Dihydroxy-7,8-dimethoxy-2H-1,4-benzoxazin-3(4H)-one 2-glucoside Esi-18.90408	16048	13.97	0.0047777	2.3208
Netilmicin	0.00010616	-13.202	0.0047874	2.3199
PG(22:0/0:0) 10.855303	0.15371	-2.7017	0.0047926	2.3194
502.3544@17.411428	18250	14.156	0.0047976	2.319
Asn Arg Arg Esi-22.129742	234800	17.841	0.0048065	2.3182
4-Methyl-5-nitrocatechol	0.067106	-3.8974	0.0048135	2.3175
Fruticosonine Esi-17.796148	55490	15.76	0.0048136	2.3175
Pandamine 9.249713	0.06289	-3.991	0.0048659	2.3128
Tyr Gln Met 7.3462453	7.1897e-05	-13.764	0.0048668	2.3128
3alpha,7alpha,12alpha,23R-tetrahydroxy-5beta-cholan-24-oic acid Esi-8.830614	0.099577	-3.328	0.0048703	2.3124
Trichlormethine	0.018774	-5.7351	0.0048993	2.3099
Digoxigenin bisdigitoxoside 10.746893	0.11987	-3.0605	0.0049001	2.3098
Artonin B 12.231264	0.20224	-2.3059	0.0049158	2.3084
Mycinamicin VI	0.00015793	-12.628	0.0049529	2.3051
2-(4-Methyl-5-thiazolyl)ethyl decanoate 10.659148	0.20208	-2.307	0.0049602	2.3045
Ser Arg Arg 1.3214773	0.030585	-5.0311	0.0049622	2.3043
3alpha-hydroxy-5alpha-androstane-17-one 3-D-glucuronide 7.7758155	0.11973	-3.0622	0.0049655	2.304
Evocarpine Esi-14.836703	64999	15.988	0.0049708	2.3036
Nostoxanthin sulfate Esi-13.293039	23513	14.521	0.0049751	2.3032
Arg Met Lys Esi-12.522555	274080	18.064	0.0049767	2.3031
His Thr Leu 11.005849	0.070154	-3.8333	0.0049776	2.303
701.2018@0.88515687	0.17998	-2.4741	0.0050204	2.2993
xi-3-Hydroxy-2-oxobutanoic acid Esi-2.1217275	1076	10.072	0.0050216	2.2992
Bopindolol Esi-17.721476	33822	15.046	0.0050221	2.2991
3alpha,7alpha,12alpha,23R-tetrahydroxy-5beta-cholan-24-oic acid Esi-11.130117	724600	19.467	0.0050354	2.298
Octadecanedioic acid Esi-14.6764	41.42	5.3722	0.005037	2.2978
Oxprenolol glucuronide	0.086652	-3.5286	0.0050515	2.2966
Asp Trp Arg Esi-17.768484	22319	14.446	0.0050517	2.2966
I-Urobilin	0.098265	-3.3472	0.005087	2.2935
Baptifoline 6.9259043	0.00022827	-12.097	0.0051441	2.2887
Lucidone C 10.247237	1.6247e-05	-15.909	0.0051498	2.2882
653.2539@1.9817371	0.072232	-3.7912	0.0051715	2.2864
Allithiamine 5.7788405	6.7592e-05	-13.853	0.0051855	2.2852
Isoprothiolane sulfoxide	0.00014447	-12.757	0.0051889	2.2849
Mycinamicin VII Esi-11.825065	67.219	6.0708	0.0051967	2.2843
Istamycin B1	0.13276	-2.9131	0.0052548	2.2794
Elaiophylin 11.315987	0.033686	-4.8917	0.0052568	2.2793
N2-Acetyl-L-aminoadipate	13.422	3.7466	0.0052698	2.2782
1122.4037@1.4405996	174.56	7.4476	0.0052727	2.278
Reserpic acid Esi-9.7222595	0.1368	-2.8698	0.0053191	2.2742
O-(N-acetyl-a-neuraminosyl)-(2-6)-O-b-D-galactopyranosyl-(1-4)-O-2-(acetylamino)-2-deoxy-b-D-glucopyranosyl-(1-3)-O-[O-6-deoxy-a-L-galactopyranosyl-(1-3)-O-[b-D-galactopyranosyl-(1-4)]-2-(acetylamino)-2-deoxy-b-D-glucopyranosyl-(1-6)]-O-b-D-mannopyr Esi-1.2414525	4.1307	2.0464	0.0053601	2.2708
3alpha,7alpha,12alpha,23R-tetrahydroxy-5beta-cholan-24-oic acid Esi-9.8027	6.7678	2.7587	0.0053615	2.2707
N,O-Didesmethylverapamil Esi-13.5807	20352	14.313	0.0053922	2.2682
2,3-dihydroxy stearic acid Esi-15.274592	53718	15.713	0.005436	2.2647
Granisetron Esi-12.688316	12.858	3.6846	0.0054422	2.2642
Sphingofungin F	0.16416	-2.6069	0.0054654	2.2624
Darifenacin	19.82	4.3089	0.0054831	2.261
Deuteroporphyrin IX Esi-11.919122	197.58	7.6263	0.0054879	2.2606
Eudesobovatol A Esi-11.751445	30.661	4.9383	0.0055057	2.2592
697.3668@12.356394	0.15391	-2.6999	0.0055878	2.2528
Tetradecyl sulfate Esi-13.5175705	26.77	4.7425	0.0056085	2.2512
Fructoselysine 6-phosphate Esi-13.859511	73977	16.175	0.0056103	2.251
DL-2-hydroxy stearic acid	0.00093368	-10.065	0.0056179	2.2504
6?-Naltrexol-3-glucuronide Esi-3.1668267	133510	17.027	0.0056185	2.2504
beta-D-Mannosylphosphodecaprenol Esi-9.051086	307410	18.23	0.0056408	2.2487
Kanokoside C 7.35513	6.3981e-05	-13.932	0.0056488	2.248
4-(4-Hydroxyphenyl)-2-butanone O-[2-galloyl-6-cinnamoylglucoside]	0.053825	-4.2156	0.005736	2.2414
5-Oxoavermectin ''1b' aglycone 8.033004	0.00014262	-12.776	0.0057415	2.241
formyl 14-methyl-8E-hexadecenoate	0.017904	-5.8036	0.0057696	2.2389
Indomethacin heptyl ester Esi-8.323751	158.99	7.3128	0.0057724	2.2386
Tyr Lys Gly Esi-11.316697	168880	17.366	0.0057841	2.2378
Octanoyl-CoA	0.24808	-2.0111	0.0058003	2.2365
4-keto myristic acid Esi-15.476849	29.079	4.8619	0.005817	2.2353
3alpha,7alpha,11alpha-Trihydroxy-12-oxo-5beta-cholan-24-oic Acid Esi-11.209003	110.18	6.7837	0.0058296	2.2344
28:7(n-6) Esi-22.203613	55483	15.76	0.0058399	2.2336
N-palmitoyl GABA Esi-10.817905	0.040089	-4.6407	0.0058427	2.2334
AM1220	5.3181e-05	-14.199	0.0059391	2.2263
2-(4-Methyl-5-thiazolyl)ethyl decanoate 10.607882	0.19164	-2.3835	0.005949	2.2256
Michellamine B 12.245319	0.00012012	-13.023	0.0059709	2.224
PE(22:4(7Z,10Z,13Z,16Z)/0:0) 6.963851	0.18698	-2.4191	0.0059894	2.2226
(-)-Nissolin	0.00014708	-12.731	0.0059913	2.2225
Gln Arg Phe Esi-11.22532	37211	15.183	0.0060009	2.2218
627.3696@9.278509	0.00014091	-12.793	0.0060298	2.2197
Aromatized deshydroxy-C-1027 chromophore Esi-1.208746	12.532	3.6476	0.0060394	2.219
Ziprasidone 5.624998	0.13191	-2.9224	0.0060818	2.216
AM-580 Esi-17.42104	26043	14.669	0.0061169	2.2135
691.3284@8.19727	0.037559	-4.7347	0.0061428	2.2116
3-Hydroxy-3-methyl-2-oxo-Butyric acid Esi-1.5125394	7.0779	2.8233	0.0061512	2.211
Avenic acid B	0.051736	-4.2727	0.0062068	2.2071
Formylfusarochromanone	51.435	5.6847	0.0062172	2.2064
Formylpyruvate	89.888	6.49	0.0062448	2.2045
O-(N-acetyl-a-neuraminosyl)-(2-3)-O-b-D-galactopyranosyl-(1-4)-O-2-(acetylamino)-2-deoxy-b-D-glucopyranosyl-(1-3)-O-b-D-galactopyranosyl-(1-4)-O-2-(acetylamino)-2-deoxy-b-D-glucopyranosyl-(1-3)-O-b-D-galactopyranosyl-(1-4)- D-Gluc Esi-1.1271349	4.3579	2.1236	0.0063053	2.2003
Sophoranone Esi-8.8291645	0.093278	-3.4223	0.0063226	2.1991
2-Hydroxyhexadecanoic acid 11.086001	7.1984e-05	-13.762	0.0063428	2.1977
6-Bromo-5E,9Z,13Z,24Z-heptacosatetraenoic acid Esi-12.069296	45.173	5.4974	0.0063703	2.1958
Meta-Tyrosine	0.24223	-2.0456	0.0063708	2.1958
Troglitazone	35740	15.125	0.0063796	2.1952
482.3253@10.054371	0.0001956	-12.32	0.0063806	2.1951
370.9108@20.603489	0.41364	-1.2735	0.0064095	2.1932
1,2-Di-O-palmitoyl-3-O-(6-sulfoquinovopyranosyl)glycerol	129770	16.986	0.006417	2.1927
(-)-Neplanocin A Esi-1.1108364	43.733	5.4506	0.006427	2.192
5-(3',5'-Dihydroxyphenyl)-gamma-valerolactone 3-O-glucuronide 5.257865	0.14523	-2.7836	0.0064422	2.191
Methazolamide Esi-8.048087	15733	13.941	0.0064749	2.1888
249.9028@22.050184	52126	15.67	0.0064987	2.1872
235.8284@20.619616	0.095392	-3.39	0.0065072	2.1866
Tributyrin Esi-17.429264	2188400	21.061	0.0065077	2.1866
775.2503@0.8289626	6.3725e-05	-13.938	0.0065098	2.1864
622.3337@11.314775	0.032497	-4.9436	0.0065501	2.1838
1452.5403@1.1404307	8120.1	12.987	0.0065512	2.1837
7',8'-Dihydro-8'-hydroxycitraniaxanthin Esi-13.137612	51818	15.661	0.0065807	2.1817
Lys Phe Arg	0.081195	-3.6225	0.006597	2.1807
Zuclopenthixol sulfoxide 12.782629	3.0337e-05	-15.009	0.0066042	2.1802
CoA(20:5(5Z,8Z,11Z,14Z,17Z)) Esi-1.5534265	69466	16.084	0.0066291	2.1785
Obtusifolin 2-glucoside	1.8386e-05	-15.731	0.00663	2.1785
252.9567@21.816626	6836.9	12.739	0.006679	2.1753
314.1292@11.133834	56.504	5.8203	0.0067037	2.1737
7,8,3',4',5'-Pentamethoxy-6'',6''-dimethylpyrano[2'',3'':5,6]flavone Esi-8.294436	8.751	3.1294	0.0067056	2.1736
Chondroitin	0.14493	-2.7866	0.0067071	2.1735
Aromatized deshydroxy-C-1027 chromophore Esi-1.4455149	38.112	5.2522	0.0067383	2.1714
D-Erythroascorbic acid 1'-a-D-glucoside	0.062228	-4.0063	0.0067635	2.1698
Darunavir Esi-19.79528	27018	14.722	0.0067948	2.1678
Ustiloxin D Esi-13.523881	391.93	8.6144	0.0068039	2.1672
Coenzyme F430 Esi-1.4243066	123290	16.912	0.006816	2.1665
Cortolone-3-glucuronide 7.8467255	0.1316	-2.9258	0.0068386	2.165
Narbomycin Esi-10.203908	0.051736	-4.2727	0.0068452	2.1646
N3'-Acetyltobramycin Esi-10.595343	72719	16.15	0.0068572	2.1639
Pinocembrin 7-O-neohesperidoside 6''-O-acetate Esi-2.1037261	157790	17.268	0.0068783	2.1625
Sodium Tetradecyl Sulfate Esi-21.875216	233.34	7.8663	0.0069264	2.1595
Pinocembrin 7-O-neohesperidoside 6''-O-acetate Esi-2.1724024	192070	17.551	0.0069423	2.1585
2-Hydroxymyristic Acid Esi-16.369038	80855	16.303	0.0069965	2.1551
(3b,6b,8b,12a)-8,12-Epoxy-7(11)-eremophilene-6-angeloyloxy-8,12-dimethoxy-3-ol	0.00018938	-12.366	0.0070169	2.1539
Barbatoflavan Esi-1.2685649	77.931	6.2841	0.0071172	2.1477
Tigloylgomicin H Esi-14.65374	12213	13.576	0.007121	2.1475
13,17-Octadecadiynoic acid	15289	13.9	0.0071333	2.1467
26-o-[?-d-glucopyranosyl]-25R-furostan-3?,22?,26-triol Esi-14.179892	34.443	5.1061	0.0071746	2.1442
Prosulfuron	0.00020158	-12.276	0.0071947	2.143
Ziprasidone Esi-17.328136	8480.2	13.05	0.0071979	2.1428
3H-1,2-Dithiole-3-thione Esi-21.702988	8.1163	3.0208	0.007202	2.1425
3-hydroxypalmitoyl-CoA	0.091028	-3.4575	0.0072102	2.1421
PG(22:0/0:0)	0.12238	-3.0306	0.0072129	2.1419
1482.5243@1.1937627	6.0519e-05	-14.012	0.007223	2.1413
3alpha,7alpha,11alpha-Trihydroxy-12-oxo-5beta-cholan-24-oic Acid Esi-9.656405	10.461	3.3869	0.0072261	2.1411
Deuteroporphyrin IX	0.051929	-4.2673	0.007235	2.1406
Acetylenic acids; 11-Octadecen-9-ynoic acid, (Z)-; cis-11-Octadecen-9-ynoic acid Esi-18.89644	73406	16.164	0.0072582	2.1392
2-Phenylaminoadenosine Esi-17.315224	13507	13.721	0.0072653	2.1387
cis-3-Chloroallyl aldehyde	0.030241	-5.0473	0.0072842	2.1376
Glu Pro Glu	15324	13.903	0.0073011	2.1366
Carajuron 1.9681499	6.9517e-06	-17.134	0.007355	2.1334
4-O-Demethyl-13-dihydroadriamycinone Esi-11.021578	63707	15.959	0.0073701	2.1325
Thioridazine 2,5-disulfone	4.9832	2.3171	0.0073792	2.132
Barbatoflavan Esi-1.2888129	94.387	6.5605	0.0074171	2.1298
Tris(butoxyethyl)phosphate Esi-22.089533	183030	17.482	0.0074241	2.1294
471.9142@0.7064749	0.17389	-2.5238	0.0074284	2.1291
Chidamide	0.066601	-3.9083	0.0074435	2.1282
1,2-Dioctanoyl-sn-glycerol 11.795882	0.00019635	-12.314	0.0074507	2.1278
Trichlormethine Esi-2.0524704	100070	16.611	0.0074522	2.1277
2''-Adenylylgentamicin A Esi-1.2852502	33.449	5.0639	0.0075379	2.1227
Frangulanine 9.678317	0.44453	-1.1697	0.007543	2.1225
PI(20:0/22:0) Esi-9.047429	240370	17.875	0.0075441	2.1224
3'-Bromo-6'-hydroxy-2',4,4'-trimethoxychalcone 1.2213671	0.13219	-2.9193	0.0075484	2.1221
691.3277@8.33959	0.15293	-2.709	0.007563	2.1213
1775.6365@1.2404048	7.9969	2.9994	0.0075636	2.1213
Unoprostone isopropyl ester Esi-10.754966	0.20646	-2.2761	0.0075994	2.1192
Aromatized deshydroxy-C-1027 chromophore Esi-1.2989331	13.152	3.7172	0.0076272	2.1176
Thalicsessine 7.518534	0.28866	-1.7926	0.0076279	2.1176
Lethedoside B	8.3298e-05	-13.551	0.0076436	2.1167
3124.1914@6.4028554	146.77	7.1974	0.0076845	2.1144
895.5107@10.787255	9.482e-05	-13.364	0.0076941	2.1138
502.2796@8.778998	0.18139	-2.4628	0.0077116	2.1129
10,11-Epoxy-3,7,11-trimethyl-2E,6E-tridecadienoic acid	17574	14.101	0.0078261	2.1065
Alpha-Heptasaccharide Esi-1.2589381	6.5741	2.7168	0.0078313	2.1062
PS(14:0/20:3(8Z,11Z,14Z)) 7.0227504	0.055309	-4.1763	0.0078325	2.1061
NO-Losartan A 12.357542	0.19993	-2.3224	0.0078559	2.1048
20-acetoxy-clavulone III Esi-19.765226	81184	16.309	0.0079207	2.1012
Dimethylaminoethyl reserpilinate 7.039138	0.08257	-3.5982	0.0079269	2.1009
Lacto-N-fucopentaose V Esi-1.7611519	140.14	7.1307	0.0079402	2.1002
647.4354@19.586843	5.6962e-05	-14.1	0.0079911	2.0974
(25R)-3alpha,7alpha,12alpha-trihydroxy-5beta-cholestan-27-oyl taurine Esi-11.891467	0.155	-2.6897	0.008008	2.0965
3,5-Pyridinedicarboxylic acid, 1,4-dihydro-2,6-dimethyl-4-(3-nitrophenyl)-, carboxymethyl methyl est Esi-8.742418	138740	17.082	0.0080182	2.0959
Clupanodonic acid 19.579561	24931	14.606	0.0080738	2.0929
Aurasperone A 0.9470329	0.11498	-3.1206	0.0081365	2.0896
EUK 124 Esi-19.389864	33089	15.014	0.0081423	2.0893
L-isoleucyl-L-proline Esi-5.2390056	48196	15.557	0.0081635	2.0881
Theobromine 0.820899	0.050176	-4.3168	0.0081742	2.0876
14-chlorotetracosane-1,15-disulfate Esi-9.18509	0.28024	-1.8353	0.0081782	2.0873
Myricanol 5-beta-sophoroside Esi-13.828822	17326	14.081	0.0081948	2.0865
nuatigenin 3-beta-D-glucopyranoside Esi-13.17681	6.6916	2.7424	0.0082738	2.0823
PI(16:0/0:0) Esi-9.894586	0.18329	-2.4478	0.00831	2.0804
Cholestane-3,7,12,25-tetrol-3-glucuronide Esi-13.3349	1041.4	10.024	0.0083101	2.0804
Tetradecyl sulfate Esi-22.327217	497890	18.925	0.008351	2.0783
dTDP-L-dihydrostreptose Esi-19.74457	90490	16.465	0.0084259	2.0744
1-(4-Fluorobenzyl) piperazine 9.156132	5.2408e-05	-14.22	0.0084432	2.0735
Lacto-N-fucopentaose V Esi-1.4139131	23.361	4.546	0.0084575	2.0728
Nitrosylhaem	0.1085	-3.2042	0.0085123	2.07
Cobalt-precorrin 5B	0.22064	-2.1802	0.008537	2.0687
Ile Gln Lys	7.5811	2.9224	0.0085502	2.068
PA(18:0/20:4(5Z,8Z,11Z,14Z)) 7.6965504	0.19339	-2.3704	0.008593	2.0659
3alpha,7alpha,12alpha,23R-tetrahydroxy-5beta-cholan-24-oic acid Esi-11.012698	30.194	4.9162	0.008661	2.0624
dTDP-2,6-dideoxy-D-kanosamine	4.7943e-05	-14.348	0.0086811	2.0614
PD 173074 8.718144	0.023703	-5.3988	0.0087092	2.06
Dimethyl selenide	0.047136	-4.407	0.0087234	2.0593
17-hydroxyandrostane-3-glucuronide 11.80659	18831	14.201	0.0087923	2.0559
3102.2131@6.4136543	186310	17.507	0.0087953	2.0557
Auriculine 10.189999	0.043425	-4.5253	0.0088185	2.0546
8a,11-Dihydroxy-D9-tetrahydrocannabinol 18.916676	11233	13.455	0.0088311	2.054
Hexadecanoic acid, 2-fluoro-; 2-Fluoropalmitic acid 15.32984	0.13057	-2.9371	0.0088321	2.0539
PI(17:2(9Z,12Z)/22:4(7Z,10Z,13Z,16Z)) Esi-14.637999	13350	13.705	0.0088439	2.0534
5?-Cholestane-3?,7?,12?,23,25-pentol Esi-13.03362	222630	17.764	0.00886	2.0526
Kurilensoside G 9.599898	0.18982	-2.3973	0.0088668	2.0522
PG(17:1(9Z)/22:2(13Z,16Z))	187640	17.518	0.0088809	2.0515
6-Bromo-5E,9Z,13Z,24Z-heptacosatetraenoic acid Esi-12.5318165	600210	19.195	0.0089223	2.0495
(1R,6S)-6-Amino-5-oxocyclohex-2-ene-1-carboxylate Esi-1.3042859	19763	14.27	0.0089288	2.0492
Antibiotic GR 95647X	0.10437	-3.2602	0.0089372	2.0488
nuatigenin 3-beta-D-glucopyranoside 12.015639	0.21998	-2.1846	0.0089512	2.0481
Ethyl hydrogen fumarate	0.29759	-1.7486	0.0089599	2.0477
629.3873@10.354378	0.14983	-2.7386	0.008979	2.0468
Anthemis glycoside B 7.5514817	0.17925	-2.4799	0.0089871	2.0464
1?-hydroxy-23-[3-(1-hydroxy-1-methylethyl)phenyl]-22,22,23,23-tetradehydro-24,25,26,27-tetranorvitamin D3 / 1?-hydroxy-23-[3-(1-hydroxy-1-methylethyl)phenyl]-22,22,23,23-tetradehydro-24,25,26,27-tetranorcholecalciferol Esi-12.335257	130400	16.993	0.0089978	2.0459
Barbatoflavan Esi-2.2669988	261.39	8.0301	0.0089995	2.0458
DHAP(8:0)	25.826	4.6907	0.0090921	2.0413
Lyciumoside I Esi-9.925668	11.954	3.5794	0.009104	2.0408
(4-Chlorophenyl)biguanide 0.8531067	0.1753	-2.5121	0.009132	2.0394
1201.4309@1.1166662	4.8415	2.2755	0.0091381	2.0391
22:3(5Z,9Z,19Z)(13Me,17Me,21Me) Esi-17.34899	10031	13.292	0.0091913	2.0366
4-Fluoro-L-threonine	0.12609	-2.9875	0.0091917	2.0366
Discodermolide 10.390546	0.098879	-3.3382	0.0091934	2.0365
PG(13:0/12:0)	5.8589e-05	-14.059	0.0092055	2.036
8-Prenylafzelechin 5-methyl ether	1.9658e-06	-18.956	0.0092149	2.0355
3a,6b,12a-Trihydroxy-5b-cholan-24-oic Acid Esi-12.155876	20.444	4.3536	0.0093194	2.0306
N-Hydroxy-L-tryptophan	0.090177	-3.4711	0.0093234	2.0304
6-Geranylgeranyl 8'-methyl 6,8'-diapocarotene-6,8'-dioate 18.315899	8129.2	12.989	0.0093299	2.0301
Moprolol	10086	13.3	0.0093353	2.0299
Carmamycin B Esi-7.4800386	0.17613	-2.5053	0.009353	2.0291
Dihydrostreptomycin 6,3''-bis-phosphate	0.017078	-5.8717	0.0093574	2.0288
Jadomycin A Esi-19.74704	128100	16.967	0.0094519	2.0245
313.8444@20.768644	0.11638	-3.103	0.0094645	2.0239
1,28-Octacosanediol diferulate Esi-12.849566	2915500	21.475	0.0094912	2.0227
3alpha,7alpha,11alpha-Trihydroxy-12-oxo-5beta-cholan-24-oic Acid Esi-10.594195	17391	14.086	0.0095003	2.0223
Ribothymidine	24702	14.592	0.0095121	2.0217
2165.7556@1.241733	4.3434	2.1188	0.0095302	2.0209
7',8'-Dihydro-8'-hydroxycitraniaxanthin 11.816434	0.27712	-1.8514	0.009587	2.0183
Ethyl hydrogen fumarate 0.94185054	0.12191	-3.0361	0.0096073	2.0174
4'-Hydroxy-5,7-dimethoxyflavanone 4'-[2-(5-Cinnamoyl)-beta-D-apiofuranosyl]glucoside 12.778722	0.00014054	-12.797	0.0096214	2.0168
3,4-Dimethyl-5-pentyl-2-furanheptanoic acid Esi-16.64048	11.166	3.4811	0.0096253	2.0166
4'-Hydroxy-5,7,2'-trimethoxyflavanone 4'-rhamnosyl-(1-6)-glucoside Esi-1.3175865	15.34	3.9392	0.0096606	2.015
(5b,7a,12a)-(1,3-dihydro-5-nitro-1,3-dioxo-2H-isoindol-2-yl)methyl ester Esi-13.823194	31670	14.951	0.009671	2.0145
AM1220 Esi-16.911392	5.6195	2.4904	0.0096746	2.0144
3alpha,7alpha,12alpha,16alpha-Tetrahydroxy-5beta-cholestan-26-oic acid Esi-12.667705	7.4935	2.9056	0.0097486	2.0111
837.3091@1.3067698	231.45	7.8545	0.0097647	2.0103
5,8,10,14-Eicosatetraenoic acid, 12-hydroxy-, [S-(E,Z,Z,Z)]-; 12(S)-5,8,10,14-Hydroxyeicosatetraenoic acid; 12(S)-HETE; 12-HETE; 12-Hydroxy-5,8,10,14-eicosatetraenoic acid; 12-Hydroxyeicosatetraenoic acid; 12-L-Hydroxy-5,8,10,14-eicosatetraenoic acid; 12S 15.51386	0.025623	-5.2864	0.0097898	2.0092
Desmethyldescarbamoylnovobiocin	6.9598e-05	-13.811	0.0098012	2.0087
Lacto-N-fucoheptaose	3.4007	1.7658	0.0098483	2.0066
674.331@13.861943	52901	15.691	0.0098524	2.0065
2-[4-(3-Hydroxypropyl)-2-methoxyphenoxy]-1,3-propanediol 1-glucoside	69553	16.086	0.0098768	2.0054
PE(P-18:0/0:0) Esi-11.726664	61266	15.903	0.0099621	2.0017
Tyr Leu Trp Esi-9.146	18.512	4.2104	0.0099821	2.0008
Sotalol	27.485	4.7806	0.0099854	2.0006
1486.5231@1.3563207	246.54	7.9457	0.0099916	2.0004
Lappaol B Esi-8.834261	0.04844	-4.3676	0.010013	1.9995
1019.4491@5.561209	0.11092	-3.1724	0.010038	1.9984
Glycitin	16953	14.049	0.010079	1.9966
4-Methyl-5-nitrocatechol Esi-6.5663	115430	16.817	0.010125	1.9946
Asn Tyr Asp Esi-1.3231109	60.074	5.9087	0.010153	1.9934
Gln Lys Ser 7.9414115	0.23035	-2.1181	0.010159	1.9931
8,12-dihydroxy-11-chloro-5Z,9Z,14Z,17Z-eicosatetraenoic acid Esi-7.563633	27.501	4.7814	0.010176	1.9924
567.2503@9.344049	0.10072	-3.3116	0.010229	1.9902
PS(20:1(11Z)/0:0) Esi-7.6104174	18.287	4.1927	0.01029	1.9876
629.1952@0.9469998	4.1123e-05	-14.57	0.010312	1.9867
2-(8-[3]-ladderane-octanyl)-sn-glycero-3-phosphoethanolamine 5.964376	0.095616	-3.3866	0.010319	1.9864
4,7,10,13-Hexadecatetraenoic acid Esi-16.37655	21925	14.42	0.010359	1.9847
313.8447@18.800816	0.24179	-2.0482	0.010426	1.9819
N3'-Acetyltobramycin Esi-10.332458	7.3795	2.8835	0.010436	1.9815
Cholestane-3,7,12,25-tetrol-3-glucuronide	0.26471	-1.9175	0.010438	1.9814
2-Hydroxyhexadecanoic acid Esi-18.162123	35598	15.12	0.010501	1.9788
2-Hydroxymyristic Acid 10.15421	2.936e-05	-15.056	0.010524	1.9778
6-(2-Carboxyethyl)-7-hydroxy-2,2-dimethyl-4-chromanone glucoside 5.277028	0.11132	-3.1672	0.010535	1.9773
GW 9578	0.25304	-1.9826	0.010579	1.9755
793.2882@0.79546124	0.19837	-2.3337	0.010606	1.9745
Aspergillic acid	0.00012168	-13.005	0.010657	1.9723
658.2448@0.86017007	0.11656	-3.1009	0.010747	1.9687
184.9426@20.089663	3.5614	1.8324	0.010769	1.9678
Deuteroporphyrin IX 11.100804	10.742	3.4253	0.01081	1.9662
Carboxyprimaquine	8.104	3.0186	0.010822	1.9657
207.9807@0.6702579	0.044115	-4.5026	0.010834	1.9652
4,4'-Diapolycopenedial Esi-14.648237	46024	15.49	0.01084	1.965
9Z,12E-Octadecadienoic acid	2.1967e-06	-18.796	0.010855	1.9644
1106.6212@12.253036	0.040856	-4.6133	0.010865	1.964
Prosopinine Esi-12.392657	180590	17.462	0.010867	1.9639
Eremopetasitenin B2	87254	16.413	0.010879	1.9634
7,12-Dimethylbenz[a]anthracene 5,6-oxide Esi-9.568621	13297	13.699	0.010885	1.9632
697.2292@1.5558004	56.271	5.8143	0.010918	1.9619
b-D-Xylopyranosyl-(1-4)-a-L-rhamnopyranosyl-(1-2)-L-arabinose Esi-1.3244032	29.3	4.8728	0.010936	1.9611
Coenzyme F430	0.12703	-2.9768	0.010946	1.9607
179.9858@0.6798698	0.036409	-4.7796	0.01096	1.9602
589.247@7.350702	0.052896	-4.2407	0.01102	1.9578
1062.3643@1.5605797	39.617	5.3081	0.011031	1.9574
Mycobactin S	8.2491e-05	-13.565	0.011036	1.9572
epsilon-Rhodomycin T Esi-19.804346	36969	15.174	0.011055	1.9564
A 80987 Esi-11.87734	45494	15.473	0.01108	1.9555
Cholestane-3,7,12,25-tetrol-3-glucuronide Esi-12.246218	0.2211	-2.1772	0.011122	1.9538
Taurocholic acid 3-sulfate 9.190408	0.16075	-2.6371	0.011168	1.952
12-Hydroxyergometrine glucoronide Esi-7.545084	0.30255	-1.7248	0.011177	1.9517
N-Valerylglycine methyl ester	62669	15.935	0.011178	1.9517
Pterosterone	127.87	6.9986	0.011246	1.949
Laserpitin Esi-13.977359	34.534	5.1099	0.011259	1.9485
1729.6289@1.2437917	6.2233	2.6377	0.011298	1.947
313.8454@20.802313	0.11832	-3.0792	0.0113	1.9469
1220.8418@13.423038	3.8666e-05	-14.659	0.011362	1.9446
Cyclic-3,20-bis(1,2-ethanediyl acetal)-11alpha-(acetyloxy)-5alpha,6alpha-epoxypregnane-3,20-dione 9.8291025	0.075238	-3.7324	0.011369	1.9443
5b-Cholestane-3a,7a,12a,24,25-pentol Esi-11.902778	0.27381	-1.8688	0.011371	1.9442
R-L3 1.1239997	6.2775e-05	-13.959	0.01139	1.9435
955.5257@9.963875	20.287	4.3425	0.011397	1.9432
Isorhamnetin 3-(4''-sulfatorutinoside) 13.691539	0.15057	-2.7315	0.011433	1.9419
665.2591@9.193261	0.28245	-1.8239	0.011437	1.9417
Kynostatin 272 7.3519144	0.031867	-4.9718	0.011517	1.9386
Pikromycin 5.560369	0.046899	-4.4143	0.011534	1.938
Sophoranone	10.25	3.3576	0.011562	1.937
PS(20:1(11Z)/0:0)	0.1796	-2.4772	0.011566	1.9368
Coenzyme F430 0.8922764	0.11726	-3.0922	0.011593	1.9358
9,11alpha-epoxy-6alpha-acetoxy-cholest-7-en-3beta,5alpha,19-triol Esi-17.343792	9221.4	13.171	0.011625	1.9346
126.9368@21.596361	11.527	3.527	0.011632	1.9344
adenosylhopane Esi-8.597132	15169	13.889	0.01164	1.934
N-isovalerylglycine Esi-5.7274294	36.471	5.1887	0.011674	1.9328
5?-Cholestane-3?,7?,12?,23,26-pentol	559650	19.094	0.011709	1.9315
2523.947@5.297721	29.307	4.8732	0.011759	1.9296
3alpha,7alpha,16alpha-Trihydroxy-5beta-cholestan-26-oic acid	8.9082	3.1551	0.011782	1.9288
Uric acid 0.85899967	0.18919	-2.4021	0.011888	1.9249
p-(Phenylazo)benzenesulfonic acid Esi-7.2476807	21726	14.407	0.011949	1.9227
Artonol E 18.61665	7.5272e-06	-17.019	0.011974	1.9218
Notoginsenoside R1	0.0001735	-12.493	0.011981	1.9215
PI(O-16:0/22:1(11Z))	27336	14.739	0.012001	1.9208
Filipin III 11.403118	0.19156	-2.3841	0.012015	1.9203
dTDP-L-dihydrostreptose 18.688517	0.19988	-2.3228	0.012034	1.9196
235.83@20.802	0.20587	-2.2802	0.012035	1.9196
Biotripyrrin-b	1.032e-05	-16.564	0.012048	1.9191
Kynostatin 272	0.13593	-2.879	0.012066	1.9184
Pirenzepine	6647.6	12.699	0.012087	1.9177
Oligomycin B Esi-14.744768	20957	14.355	0.012187	1.9141
8'-Hydroxydihydroergotamine	0.20274	-2.3023	0.012209	1.9133
Geldanamycin Analog	0.11457	-3.1257	0.012232	1.9125
1646.7747@5.8528814	0.075131	-3.7345	0.01224	1.9122
Glu Gln Ser Esi-13.99973	42.389	5.4056	0.012249	1.9119
387.2989@10.16549	0.00010287	-13.247	0.012259	1.9116
8-methylcaffeine	0.021298	-5.5531	0.01227	1.9112
644.1888@0.8500334	0.12732	-2.9735	0.012335	1.9089
Hydroxysalmeterol Esi-14.619999	37721	15.203	0.012421	1.9058
4-[[5-(acetylamino)-1-methyl-1H-indol-3-yl]methyl]-3-methoxy-N-[(2-methylphenyl)sulfonyl]-Benzamide Esi-1.5149095	8.0675	3.0121	0.012458	1.9046
1062.3624@1.2936183	4.8583	2.2805	0.012481	1.9037
Daphnetoxin 8.573516	0.070847	-3.8192	0.012497	1.9032
Leu Gln Ile Esi-6.3690624	13.387	3.7428	0.012584	1.9002
A 80987 10.78267	0.20409	-2.2927	0.012585	1.9001
Balofloxacin 10.120997	0.00019338	-12.336	0.012619	1.899
N-Acetylpuromycin 9.193627	0.026481	-5.2389	0.01263	1.8986
Colforsin Esi-10.782658	25312	14.628	0.012636	1.8984
403.9258@0.6926367	0.23259	-2.1042	0.012662	1.8975
1466.5388@1.3506725	11924	13.542	0.012678	1.897
Dolastatin 16 8.8340025	0.067356	-3.8921	0.012694	1.8964
Lyciumoside I Esi-9.1363945	0.29649	-1.7539	0.012703	1.8961
686.2054@0.86492425	0.14538	-2.7821	0.01271	1.8958
Gallocatechin-4beta-ol Esi-9.695002	46086	15.492	0.012754	1.8943
PI(O-18:0/18:3(6Z,9Z,12Z))	13252	13.694	0.012795	1.893
Physalin I Esi-19.80049	14595	13.833	0.012867	1.8905
Valyl-Arginine Esi-11.204242	7826.8	12.934	0.012929	1.8884
1-Methyluric acid	0.18343	-2.4467	0.012949	1.8878
244.9089@21.435373	432210	18.721	0.012981	1.8867
Quercetin 3-(6''-malonylglucoside)-7-rhamnoside 13.696386	0.14783	-2.758	0.01301	1.8857
(22E)-26,26,26,27,27,27-hexafluoro-1?,25-dihydroxy-22,23-didehydrovitamin D3 / (22E)-26,26,26,27,27,27-hexafluoro-1?,25-dihydroxy-22,23-didehydrocholecalciferol Esi-14.560514	29502	14.849	0.013081	1.8834
101.9408@20.638214	0.24073	-2.0545	0.013093	1.883
Ursodeoxycholic acid 3-sulfate Esi-11.602764	9.6607	3.2721	0.013103	1.8826
VPGPR Enterostatin Esi-11.843451	309760	18.241	0.013108	1.8825
244.9086@21.122755	5.059	2.3389	0.013127	1.8818
1583.5695@1.2549489	3.1897	1.6734	0.013133	1.8816
Dioscoretine 11.098509	7.3404e-05	-13.734	0.013146	1.8812
Cholestane-3,7,12,25-tetrol-3-glucuronide Esi-12.284588	0.31676	-1.6585	0.013169	1.8804
3alpha,7alpha,12alpha,23R-tetrahydroxy-5beta-cholan-24-oic acid 7.87125	6.7153e-05	-13.862	0.013232	1.8784
Terfenadine 6.09687	0.040538	-4.6246	0.013249	1.8778
5alpha-Ethoxy-6beta-hydroxy-5,6-dihydrophysalin B Esi-17.75526	32934	15.007	0.01325	1.8778
Trp-HoPhe-OH 9.792013	4.962e-05	-14.299	0.013276	1.8769
Prosapogenin 13.788822	0.00010348	-13.238	0.013363	1.8741
4-hydroxy-2-oxo-Heptanedioic acid 0.9139677	0.1583	-2.6593	0.013398	1.873
3alpha,7alpha,12alpha,23R-tetrahydroxy-5beta-cholan-24-oic acid	4.5158	2.175	0.013403	1.8728
a,a'-Trehalose 6-phosphate 0.88229424	0.16823	-2.5715	0.013413	1.8725
Dihydrozeatin riboside	0.000239	-12.031	0.013415	1.8724
517.9051@0.6928057	0.16292	-2.6178	0.013435	1.8718
Cabergoline 6.449597	0.020903	-5.5802	0.01344	1.8716
Casimiroin	259950	17.988	0.013464	1.8708
Pantetheine Esi-17.411266	376440	18.522	0.013479	1.8703
Gly Asn Lys	10463	13.353	0.0135	1.8697
Neu5Ac?2-6GalNAc?-Thr	0.00010587	-13.205	0.013507	1.8694
923.5378@11.676067	0.27745	-1.8497	0.013541	1.8684
9-hydroperoxy-10E,12,15Z-octadecatrienoic acid Esi-15.569939	22799	14.477	0.013544	1.8683
S-Cysteinosuccinic acid Esi-1.4872339	31215	14.93	0.01357	1.8674
Avermectin A1a	9.8646e-05	-13.307	0.013574	1.8673
Ptilosteroid C 7.962267	0.25019	-1.9989	0.013583	1.867
Lycoperdic acid Esi-7.2147436	305200	18.219	0.013587	1.8669
Evocarpine	0.013514	-6.2094	0.013636	1.8653
Hericenone G	8545.5	13.061	0.013728	1.8624
PS(P-16:0/18:3(9Z,12Z,15Z)) Esi-8.804401	6111300	22.543	0.013735	1.8622
1080.4658@6.4617777	190	7.5698	0.013773	1.861
3a,6b,12a-Trihydroxy-5b-cholan-24-oic Acid Esi-12.613945	15521000	23.888	0.013778	1.8608
Sophoranone Esi-10.58811	84.966	6.4088	0.013783	1.8606
Mosesin 4	2.8568e-05	-15.095	0.013792	1.8604
Benzal chloride	0.36014	-1.4734	0.01382	1.8595
Sotalol Esi-9.338365	8556.7	13.063	0.013855	1.8584
N-(4-acetamidophenyl)-Indomethacin amide 18.443138	3.3029e-05	-14.886	0.013855	1.8584
Hyaluronic acid Esi-17.677988	25876	14.659	0.013874	1.8578
15-Acetoxyscirpene-3,4-diol 4-O-a-D-glucopyranoside 10.668756	0.051168	-4.2886	0.013881	1.8576
(25R)-3alpha,7alpha,12alpha-trihydroxy-5beta-cholestan-27-oyl taurine Esi-13.090696	111970	16.773	0.013904	1.8569
PG(18:0/22:5(4Z,7Z,10Z,13Z,16Z))	0.0079812	-6.9692	0.013911	1.8566
3alpha,9alpha-Dihydroxy-11-oxo-5beta-cholan-24-oic Acid	0.1728	-2.5328	0.013959	1.8551
3,4',6'-Trihydroxy-4,2'-dimethoxychalcone 4'-O-rutinoside Esi-1.3983397	19.508	4.286	0.014026	1.8531
Pinocembrin 7-O-neohesperidoside 6''-O-acetate	0.024809	-5.333	0.014027	1.853
Alamarine	12014	13.552	0.014053	1.8522
JWH 250 N-(5-carboxyxypentyl) metabolite	11813	13.528	0.014098	1.8509
GlcCer(d16:2(4E,6E)/20:0) 11.351355	0.00010146	-13.267	0.014113	1.8504
Orotic acid	0.22144	-2.175	0.014121	1.8501
PA(15:1(9Z)/0:0) 18.431974	3.6735e-05	-14.733	0.014152	1.8492
Met Ser Arg	17240	14.074	0.014153	1.8491
Pandaroside B	104.35	6.7053	0.014157	1.849
588.2282@7.658364	0.11199	-3.1585	0.014161	1.8489
1,2-Dihydroxy-8-carboxynaphthalene 3.8799837	1.0526e-05	-16.536	0.01417	1.8486
1050.7323@9.184568	11357	13.471	0.01418	1.8483
6-Acetylpicropolin Esi-8.087055	0.37886	-1.4003	0.014201	1.8477
673.2444@1.304271	39.174	5.2918	0.014268	1.8456
2816.076@5.759094	0.00022535	-12.116	0.014297	1.8448
Theobromine 0.8260879	0.17603	-2.5061	0.014305	1.8445
PE(20:3(8Z,11Z,14Z)/0:0)	0.18228	-2.4558	0.014375	1.8424
Gln Arg Gln	17803	14.12	0.014422	1.841
492.2475@12.080128	23.404	4.5487	0.014434	1.8406
Carboxyltolmetin-3-glucuronide Esi-1.312046	113.37	6.8249	0.014452	1.8401
Hydroxyprogesterone acetate 18.438116	1.7028e-05	-15.842	0.014536	1.8375
7,12-Dimethylbenz[a]anthracene Esi-8.721119	20260	14.306	0.0146	1.8356
Thr Asn Lys	60.121	5.9098	0.014607	1.8354
Ile-His-OH	24447	14.577	0.014647	1.8342
Benzo[b]naphtho[2,1-d]thiophene Esi-9.676162	25710	14.65	0.014695	1.8328
Neoarctin A	0.094327	-3.4062	0.014817	1.8292
Ethchlorvynol	58028	15.824	0.014934	1.8258
Xanthopterin-B2 7.3811054	5.3079e-05	-14.201	0.014939	1.8257
PI(P-20:0/0:0) Esi-9.449707	0.18451	-2.4383	0.014971	1.8247
Lithocholic acid sulfate Esi-11.852998	25.473	4.6709	0.014978	1.8246
Baliospermin	0.087973	-3.5068	0.015006	1.8237
Leucodelphinidin 3-O-(beta-D-glucopyranosyl-(1-4)-alpha-L-rhamnopyranoside)	22.671	4.5028	0.015114	1.8206
Carmamycin B	0.09439	-3.4052	0.015129	1.8202
Alpha-Heptasaccharide 0.777015	0.25947	-1.9464	0.015182	1.8187
1092.3683@1.3336879	12.066	3.5928	0.015216	1.8177
Gibberellin A1 glucosyl ester	71448	16.125	0.015223	1.8175
4-[[5-(acetylamino)-1-methyl-1H-indol-3-yl]methyl]-3-methoxy-N-[(2-methylphenyl)sulfonyl]-Benzamide Esi-2.0943696	161.72	7.3373	0.015263	1.8163
916.3048@4.6097345	0.21335	-2.2287	0.015292	1.8155
Barbatoflavan Esi-1.7189991	158.4	7.3074	0.015298	1.8154
Distichonic acid B 5.709337	0.00014161	-12.786	0.0154	1.8125
Aromatized deshydroxy-C-1027 chromophore Esi-1.8515749	88456	16.433	0.015401	1.8125
1087.393@1.3147998	9.943	3.3137	0.015419	1.8119
1,3-alpha-D-Mannosyl-(1,2-N-acetyl-alpha-D-glucosaminyl)-1,2-alpha-D-mannosyl-1,2-alpha-D-mannosyl-D-mannose Esi-1.2801428	14.848	3.8922	0.015431	1.8116
N-Desmethylclindamycin sulfoxide 17.69096	8.7221e-05	-13.485	0.015435	1.8115
2,3-dinor Fluprostenol Esi-13.27638	12209	13.576	0.01544	1.8113
3alpha,7alpha,12alpha,23R-tetrahydroxy-5beta-cholan-24-oic acid 9.509622	0.23061	-2.1165	0.015484	1.8101
Alpinumisoflavone dimethyl ether Esi-6.493304	76.976	6.2663	0.015493	1.8099
101.9412@21.71545	5.5182	2.4642	0.015494	1.8098
(5-Phenyl-1,2,4-triazol-3-yl)urea	0.33614	-1.5729	0.015582	1.8074
509.2633@8.903047	0.060102	-4.0565	0.015698	1.8042
Metofluthrin Esi-8.314673	9429.6	13.203	0.01571	1.8038
O-2-(acetylamino)-2-deoxy-a-D-Gal-(1-3)-O-[6-deoxy-a-L-Gal-(1-2)]-O-b-D-Gal-(1-3)-O-2-(acetylamino)-2-deoxy-b-D-Glc-(1-3)-O-b-D-Gal-(1-4)-D-Glucose Esi-1.3255904	7.5741	2.9211	0.015746	1.8028
Prostaglandin E2 p-acetamidophenyl ester Esi-7.3474674	0.014019	-6.1565	0.015775	1.802
Uric acid 0.8672607	0.20957	-2.2545	0.015792	1.8016
Fluphenazine depot 9.413594	0.16257	-2.6209	0.015836	1.8004
Precorrin 6X Esi-1.147429	13.442	3.7487	0.015886	1.799
Ganolucidic acid B 1.3098999	6.6945e-05	-13.867	0.015909	1.7984
1?-hydroxy-23-[3-(1-hydroxy-1-methylethyl)phenyl]-22,22,23,23-tetradehydro-24,25,26,27-tetranorvitamin D3 / 1?-hydroxy-23-[3-(1-hydroxy-1-methylethyl)phenyl]-22,22,23,23-tetradehydro-24,25,26,27-tetranorcholecalciferol Esi-12.617322	111850	16.771	0.015923	1.798
Asn Gly Tyr	13831	13.756	0.015968	1.7967
Frangulanine Esi-10.982877	317100	18.275	0.015986	1.7963
Trp Gln Arg	0.13134	-2.9286	0.015987	1.7962
24-Acetyl- 25-cinnamoylvulgaroside Esi-9.828165	21.043	4.3953	0.016022	1.7953
Notoginsenoside R10	0.016939	-5.8835	0.016074	1.7939
636.2285@0.893083	0.15279	-2.7103	0.016093	1.7934
849.2581@1.5233381	18235	14.154	0.016106	1.793
162.9214@20.748327	0.23863	-2.0672	0.016142	1.792
Leu Ile Arg	6.4956e-05	-13.91	0.016178	1.7911
p-HydroxyPiroxicam	0.066923	-3.9014	0.016196	1.7906
(S)-Nandigerine	0.2768	-1.8531	0.016196	1.7906
4,4'-Diapolycopenedial Esi-9.180753	0.23738	-2.0748	0.0162	1.7905
1087.3842@1.2292628	16.923	4.0809	0.016254	1.789
Carmamycin B Esi-7.349228	0.014613	-6.0966	0.016289	1.7881
methyl 8-[3,5-epidioxy-2-(3-hydroperoxy-1-pentenyl)-cyclopentyl]-octanoate	79412	16.277	0.016337	1.7868
PS(14:0/20:3(8Z,11Z,14Z)) Esi-7.9537125	18000	14.136	0.016476	1.7832
sn-3-O-(geranylgeranyl)glycerol 1-phosphate	0.25185	-1.9893	0.016496	1.7826
Aspulvinone H	0.15171	-2.7206	0.016498	1.7826
Mangostenone B 18.445034	8.8107e-05	-13.47	0.016499	1.7825
Trp-HoPhe-OH Esi-10.584867	12616	13.623	0.016543	1.7814
5b-Cholestane-3a,7a,12a,24,25-pentol Esi-7.7412224	175580	17.422	0.016544	1.7814
26-o-[?-d-glucopyranosyl]-25R-furostan-3?,22?,26-triol Esi-13.1988125	0.25151	-1.9913	0.016565	1.7808
Taurocholic acid 3-sulfate 9.884417	0.37489	-1.4154	0.016598	1.7799
787.4046@5.437239	0.00019076	-12.356	0.016627	1.7792
N-Hydroxy-1-aminonaphthalene	2.9555e-06	-18.368	0.016637	1.7789
3a,6b,12a-Trihydroxy-5b-cholan-24-oic Acid Esi-12.77728	17664000	24.074	0.016649	1.7786
Elatoside G Esi-13.193518	0.19264	-2.376	0.016654	1.7785
O-2-(acetylamino)-2-deoxy-a-D-Gal-(1-3)-O-[6-deoxy-a-L-Gal-(1-2)]-O-b-D-Gal-(1-3)-O-2-(acetylamino)-2-deoxy-b-D-Glc-(1-3)-O-b-D-Gal-(1-4)-D-Glucose	0.25391	-1.9776	0.016664	1.7782
Deoxy-5-methylcytidylate Esi-1.4655306	10.475	3.3889	0.016693	1.7775
3alpha,7alpha,11alpha-Trihydroxy-12-oxo-5beta-cholan-24-oic Acid Esi-9.116726	0.29696	-1.7517	0.016724	1.7767
Endothion Esi-2.0340002	52283	15.674	0.016728	1.7766
Alpinine	0.13572	-2.8813	0.016797	1.7748
Pregnanolone sulfate Esi-12.169517	171.99	7.4262	0.016839	1.7737
2-(4-Methyl-5-thiazolyl)ethyl decanoate	0.26307	-1.9265	0.01689	1.7724
Coproporphyrin I	0.00016626	-12.554	0.016923	1.7715
Lappaol B Esi-8.981371	0.19417	-2.3646	0.016929	1.7714
Artomunoxanthone 6.643133	0.12665	-2.9811	0.017001	1.7695
1470.5991@4.436263	0.02817	-5.1497	0.017036	1.7686
(R)-2-Hydroxybutane-1,2,4-tricarboxylate	0.37167	-1.4279	0.017056	1.7681
Medicoside E	0.073508	-3.7659	0.017083	1.7674
10-deacetylbaccatin III	6.0765	2.6032	0.017115	1.7666
1522.7083@6.745564	12551	13.616	0.017178	1.765
DL-2-hydroxy stearic acid 12.018134	0.065422	-3.9341	0.017275	1.7626
Dalfopristin	57560	15.813	0.017337	1.761
2451.955@5.5971045	41.15	5.3628	0.01738	1.7599
Jadomycin A Esi-19.997719	82932	16.34	0.017383	1.7599
Toyocamycin Esi-1.3299333	4.0254	2.0091	0.017397	1.7595
7,13-Eicosadiynoic acid	0.0007754	-10.333	0.01745	1.7582
trans-Resveratrol 4'-sulfate	6.3409e-05	-13.945	0.017473	1.7576
180.0127@1.5083922	48.182	5.5904	0.017502	1.7569
Dimethylaminoethyl reserpilinate Esi-7.7383037	60905	15.894	0.017524	1.7564
Dexamethazone metasulfobenzoate Esi-1.606423	352220	18.426	0.017527	1.7563
Tamsulosin 10.928509	0.20873	-2.2603	0.017573	1.7552
1254.4159@0.77665204	0.22933	-2.1245	0.017602	1.7544
5-Hydroxythiabendazole	36188	15.143	0.017618	1.7541
797.3969@6.573833	35815	15.128	0.01762	1.754
2978.1284@6.4423447	70.672	6.1431	0.01767	1.7528
Artonin B Esi-13.3781	31.714	4.9871	0.017775	1.7502
N-Benzooxazol-2-yl-guanidine Esi-5.9547396	62604	15.934	0.017778	1.7501
560.2639@10.146213	2.9346	1.5532	0.01784	1.7486
Orysastrobin Esi-12.725032	33.862	5.0816	0.017844	1.7485
Prolyl-Hydroxyproline 4.02255	2.8937e-05	-15.077	0.017871	1.7479
Steviolbioside 9.733122	0.15871	-2.6555	0.017947	1.746
(2S,4R)-4-(9H-Pyrido[3,4-b]indol-1-yl)-1,2,4-butanetriol Esi-8.159892	2.9817	1.5762	0.017968	1.7455
Tumonoic Acid H Esi-12.740208	8857.2	13.113	0.017973	1.7454
3alpha,7alpha,12alpha,23R-tetrahydroxy-5beta-cholan-24-oic acid Esi-10.537605	5.7234	2.5169	0.018046	1.7436
Idoxanthin 12.081806	0.00015025	-12.7	0.018079	1.7428
Methyl 4-chloro-1H-indole-3-acetate Esi-3.1583903	69820	16.091	0.018113	1.742
313.846@22.375284	22213	14.439	0.018122	1.7418
(S)-Nerolidol 3-O-[a-L-Rhamnopyranosyl-(1-4)-a-L-rhamnopyranosyl-(1-2)-[4-(4-hydroxy-3-methoxycinnamoyl)-(E)-a-L-rhamnopyranosyl-(1-6)]-b-D-glucopyranoside] Esi-9.971917	4739.2	12.21	0.018137	1.7414
Carboxyibuprofen 4.811292	0.00014711	-12.731	0.01817	1.7406
1?-fluoro-25-hydroxy-16,17,23,23,24,24-hexadehydrovitamin D3 / 1?-fluoro-25-hydroxy-16,17,23,23,24,24-hexadehydrocholecalciferol 7.7769775	6456.4	12.657	0.018188	1.7402
His Cys Met	0.089463	-3.4826	0.018193	1.7401
837.302@2.2356	43.311	5.4367	0.018212	1.7396
Kudzusaponin SA1	0.20505	-2.286	0.018231	1.7392
PS(14:0/20:3(8Z,11Z,14Z)) 7.2011724	0.047362	-4.4001	0.01825	1.7387
3237.2776@7.0039673	20.241	4.3392	0.018261	1.7385
L-Urobilinogen Esi-11.106351	4.6034	2.2027	0.018272	1.7382
Rabeprazole Esi-8.255002	0.21898	-2.1911	0.018352	1.7363
Zuclopenthixol Esi-3.2169127	23.47	4.5527	0.018427	1.7345
Oligomycin B	14483	13.822	0.018433	1.7344
beta-L-fucose	0.026427	-5.2419	0.018504	1.7327
Botrydial Esi-21.41592	295.46	8.2068	0.018521	1.7323
N-Acetyl-D-phenylalanine Esi-8.0161495	46086	15.492	0.018543	1.7318
10-Desacetyltaxuyunnanin C Esi-10.373036	72075	16.137	0.018548	1.7317
a,a'-Trehalose 6-phosphate Esi-1.4615998	99.864	6.6419	0.018571	1.7312
611.3291@6.6479955	0.14529	-2.783	0.018576	1.7311
Trp Leu Tyr	0.098085	-3.3498	0.018594	1.7306
Arg Phe Esi-11.331004	3.3204	1.7314	0.018619	1.73
Flonicamid Esi-4.9647045	50523	15.625	0.018625	1.7299
Ethylketocyclazocine Esi-7.237	17884	14.126	0.018644	1.7295
1062.3625@1.2574682	4.7952	2.2616	0.018663	1.729
Azacridone A	0.31064	-1.6867	0.018687	1.7285
Rifamycin W-hemiacetal Esi-9.334766	0.13039	-2.9391	0.018699	1.7282
Pinocembrin 7-O-neohesperidoside 6''-O-acetate Esi-1.2693133	0.13917	-2.845	0.018703	1.7281
MGDG(18:2(9Z,12Z)/18:3(9Z,12Z,15Z)) Esi-14.737482	25235	14.623	0.018711	1.7279
Aconifine Esi-12.406887	20176	14.3	0.018737	1.7273
Diffutin	31451	14.941	0.018785	1.7262
PG(O-16:0/0:0) Esi-9.996972	2.5256	1.3366	0.018801	1.7258
685.4404@10.288433	0.10939	-3.1924	0.018811	1.7256
3215.295@7.013047	20.404	4.3508	0.018815	1.7255
Phoxim 11.086608	0.16309	-2.6163	0.018864	1.7244
Macrocarposide Esi-13.977531	13661	13.738	0.018891	1.7237
Methyl hydrogen fumarate	0.23956	-2.0615	0.018941	1.7226
3-hydroxy valeric acid Esi-5.1682124	379670	18.534	0.018958	1.7222
Prunin 6''-O-gallate	0.029366	-5.0897	0.018975	1.7218
Adouetine Z 10.102812	0.25186	-1.9893	0.018986	1.7216
Atalanine 0.8562961	0.089526	-3.4816	0.019123	1.7184
a,a'-Trehalose 6-phosphate Esi-2.0584707	12004	13.551	0.019159	1.7176
Coproporphyrin I 8.216712	0.00014404	-12.761	0.019171	1.7174
1162.4197@1.3417501	44.413	5.4729	0.019181	1.7171
1092.3585@0.78391093	0.17993	-2.4745	0.019193	1.7169
PA(13:0/18:3(6Z,9Z,12Z)) Esi-7.8935714	81955	16.323	0.019206	1.7166
Ganglioside GM3 (d18:0/12:0) 12.683528	1.8969e-05	-15.686	0.019213	1.7164
(S)-Mevalonic acid 1.3229187	0.00010207	-13.258	0.019243	1.7157
PG(22:0/0:0) Esi-11.832351	349.88	8.4507	0.019246	1.7156
572.0978@13.141732	56830	15.794	0.019329	1.7138
1252.4047@1.4945902	17396	14.086	0.019371	1.7128
162.9219@20.86063	0.3037	-1.7193	0.01938	1.7126
Epicatechin 5-O-beta-D-glucopyranoside-3-benzoate Esi-1.8979825	44.001	5.4595	0.019417	1.7118
Retinylphosphate mannose Esi-12.535623	4.789	2.2597	0.019631	1.7071
3a,6b,12a-Trihydroxy-5b-cholan-24-oic Acid Esi-12.54876	15556000	23.891	0.019633	1.707
314.1288@8.455714	0.35659	-1.4877	0.019655	1.7065
N-dodecanoyl-L-Homoserine lactone-3-hydrazone-biotin 5.8929834	0.19686	-2.3448	0.019729	1.7049
CoA(20:2(8Z,11Z)) Esi-2.1885588	54026	15.721	0.019795	1.7034
Arg Pro Arg 8.945944	0.17533	-2.5119	0.019807	1.7032
PI(20:0/22:6(4Z,7Z,10Z,13Z,16Z,19Z))	29949	14.87	0.019814	1.703
4-[[5-(acetylamino)-1-methyl-1H-indol-3-yl]methyl]-3-methoxy-N-[(2-methylphenyl)sulfonyl]-Benzamide Esi-1.3906213	4.8694	2.2837	0.019821	1.7029
CoA(20:5(5Z,8Z,11Z,14Z,17Z)) Esi-1.2517151	13.846	3.7914	0.019872	1.7017
Bn-NCC-1 9.759573	0.22251	-2.1681	0.01993	1.7005
Gomphidic acid Esi-9.688305	21871	14.417	0.019937	1.7003
Arg Trp Met	21.75	4.443	0.019999	1.699
punaglandin 1 0.85532725	0.26882	-1.8953	0.020037	1.6982
N-Valerylglycine methyl ester Esi-7.199029	27077	14.725	0.020097	1.6969
(R,E)-S-2-acetamido-13-(methylamino)-13-oxotridec-3-enyl ethanethioate	34.31	5.1006	0.020125	1.6963
D-Aspartic acid	0.13789	-2.8585	0.020155	1.6956
S-(4-Bromophenyl)-mercaptopyruvate	0.00015864	-12.622	0.020204	1.6946
Casimiroedine	0.23742	-2.0745	0.020224	1.6941
1-Fluoro-25-hydroxy-16-ene-23-yne-26,27-hexadeuterovitamin-D3	8.5414	3.0945	0.020263	1.6933
Pro Gln Leu	5.5079e-05	-14.148	0.020283	1.6929
Phorbol 13-butanoate Esi-16.89933	22.836	4.5133	0.020337	1.6917
5,8,10,14-Eicosatetraenoic acid, 12-hydroxy-, [S-(E,Z,Z,Z)]-; 12(S)-5,8,10,14-Hydroxyeicosatetraenoic acid; 12(S)-HETE; 12-HETE; 12-Hydroxy-5,8,10,14-eicosatetraenoic acid; 12-Hydroxyeicosatetraenoic acid; 12-L-Hydroxy-5,8,10,14-eicosatetraenoic acid; 12S	0.02601	-5.2648	0.02036	1.6912
Blumenol C O-[rhamnosyl-(1-6)-glucoside] 4.6031504	0.00026251	-11.895	0.02037	1.691
Antibiotic GR 95647X 9.805965	0.040117	-4.6397	0.0205	1.6883
Flurprimidol	0.19274	-2.3753	0.020517	1.6879
Aromatized deshydroxy-C-1027 chromophore Esi-2.1773117	67722	16.047	0.020527	1.6877
PS(P-20:0/20:3(8Z,11Z,14Z))	6.4462	2.6885	0.020553	1.6871
1-(Malonylamino)cyclopropanecarboxylic acid 1.7514837	0.14882	-2.7484	0.020569	1.6868
Cholic Acid Methyl Ester Esi-10.641358	0.35701	-1.486	0.020582	1.6865
(Z,Z)-2-Methyl-5-(8,11,14-pentadecatrienyl)-1,3-benzenediol	1.0288e-06	-19.891	0.020638	1.6853
1541.5554@1.4162107	15946	13.961	0.020647	1.6851
Allithiamine Esi-8.803064	13774	13.75	0.0207	1.684
593.3166@11.291515	0.021147	-5.5634	0.020706	1.6839
Sarcostin 13.250586	0.22783	-2.134	0.020716	1.6837
Lys Asp Asp 18.915218	8266.3	13.013	0.020718	1.6837
Oleic Acid-biotin Esi-14.719504	9360.8	13.192	0.020803	1.6819
Asn Arg Arg 21.073278	4.918e-06	-17.634	0.020883	1.6802
Tetramethylquercetin 3-rutinoside 1.1492101	4.7202	2.2389	0.02089	1.6801
Vitamin K2	8.0153e-05	-13.607	0.020909	1.6797
JWH 250 N-(5-carboxyxypentyl) metabolite 10.63031	0.2274	-2.1367	0.020925	1.6793
UK 78282	27.287	4.7701	0.020963	1.6785
6,8a-Seco-6,8a-deoxy-5-oxoavermectin ''2a aglycone Esi-13.01725	12774	13.641	0.020988	1.678
Ulifloxacin	0.00012727	-12.94	0.02099	1.678
17beta-Hydroxy-4-methylandrost-4-en-3-one	5.5026e-06	-17.471	0.021005	1.6777
Ecalcidene Esi-11.319394	6.7827	2.7619	0.021009	1.6776
3alpha,7alpha,12alpha,23R-tetrahydroxy-5beta-cholan-24-oic acid 7.886092	0.096689	-3.3705	0.021042	1.6769
661.3512@8.954265	0.21005	-2.2512	0.021121	1.6753
(?9-HpODE Esi-13.577481	0.19069	-2.3907	0.021174	1.6742
Cerberin	204550	17.642	0.021243	1.6728
3alpha,7alpha,11alpha-Trihydroxy-12-oxo-5beta-cholan-24-oic Acid Esi-10.09119	4.1985	2.0699	0.021281	1.672
Matteucinol 7-O-glucoside	6.3652e-05	-13.939	0.021368	1.6702
N-(2'-(4-benzenesulfonamide)-ethyl) arachidonoyl amine	0.035677	-4.8088	0.021413	1.6693
Tauroursocholic acid 8.102378	0.040336	-4.6318	0.021428	1.669
628.3867@11.773542	424.99	8.7313	0.021499	1.6676
1-Dehydro-9-fluoro-11-oxotestololactone	6.4745e-06	-17.237	0.021537	1.6668
Ustiloxin B 20.654713	0.055331	-4.1758	0.021589	1.6658
MDL102382 glucoronide	302510	18.207	0.021612	1.6653
Tumonoic Acid A Esi-17.728094	62543	15.933	0.021615	1.6652
2-Acetyl-1,5,6,7-tetrahydro-6-hydroxy-7-(hydroxymethyl)-4H-azepine-4-one	0.22777	-2.1343	0.021753	1.6625
N,O-Didesmethylverapamil Esi-13.444995	14838000	23.823	0.021767	1.6622
2-Octyl-4-propylthiazole 10.648017	0.22826	-2.1313	0.021865	1.6603
Trp Ser Ser Esi-18.899075	235070	17.843	0.021936	1.6588
STS-135 Esi-23.246735	71337	16.122	0.021999	1.6576
PA(16:1(9Z)/18:1(9Z))	7.515e-05	-13.7	0.022049	1.6566
Tolterodine 10.666802	0.080776	-3.6299	0.022116	1.6553
Pinocembrin 7-O-neohesperidoside 6''-O-acetate Esi-1.9254487	175380	17.42	0.022147	1.6547
Solacauline	0.10102	-3.3073	0.022166	1.6543
3215.2913@6.2479954	0.013562	-6.2043	0.022169	1.6543
O-(N-acetyl-a-neuraminosyl)-(2-6)-O-b-D-galactopyranosyl-(1-4)-O-2-(acetylamino)-2-deoxy-b-D-glucopyranosyl-(1-3)-O-[O-6-deoxy-a-L-galactopyranosyl-(1-3)-O-[b-D-galactopyranosyl-(1-4)]-2-(acetylamino)-2-deoxy-b-D-glucopyranosyl-(1-6)]-O-b-D-mannopyr 0.7611218	0.30537	-1.7114	0.022233	1.653
BMPN-benzoic acid glucuronide Esi-10.92803	47670	15.541	0.022269	1.6523
VPGPR Enterostatin Esi-10.163898	0.16023	-2.6418	0.022304	1.6516
Lisuride Esi-22.819502	112240	16.776	0.022392	1.6499
Taurine	67416	16.041	0.022413	1.6495
Prosapogenin Esi-14.8323765	9863.5	13.268	0.022441	1.649
ADP-L-glycero-D-manno-heptose 12.286506	0.26297	-1.927	0.022606	1.6458
3-Hydroxy-3-methyl-2-oxo-Butyric acid	0.19209	-2.3801	0.022608	1.6457
916.3055@1.7100443	113.03	6.8205	0.022651	1.6449
1254.4185@1.3243113	4.7279	2.2412	0.022663	1.6447
Aminofluoropropionic acid	43748	15.417	0.022691	1.6441
2-glyceryl-PGF2? 12.5178385	6.4366e-05	-13.923	0.022747	1.6431
665.2623@2.2291942	0.035123	-4.8315	0.022757	1.6429
1108.3654@1.3438936	5.7255	2.5174	0.02278	1.6424
8-Prenylkaempferol 4'-methyl ether 3-[4'''-,6'''-diacetylglucosyl-(1-3)-4''-acetylrhamnoside]	0.075218	-3.7328	0.022805	1.642
Difluprednate	0.34055	-1.5541	0.022809	1.6419
Deidaclin 1.2778307	0.28782	-1.7968	0.022831	1.6415
PS(O-20:0/16:0)	59329	15.856	0.022852	1.6411
PG(22:0/20:1(11Z)) Esi-12.644616	45132	15.462	0.022862	1.6409
Amidosulfuron 0.9288601	0.039234	-4.6718	0.022946	1.6393
PI(12:0/21:0)	0.12767	-2.9695	0.022946	1.6393
Ustiloxin D Esi-13.42686	216.6	7.7589	0.022983	1.6386
Formononetin 7-O-rutinoside 18.44299	0.00015288	-12.675	0.023002	1.6382
11?-(chloromethyl)-1?,25-dihydroxyvitamin D3 / 11?-(chloromethyl)-1?,25-dihydroxycholecalciferol	3.9797	1.9927	0.023034	1.6376
Endothal Esi-5.1592646	48458	15.564	0.023106	1.6363
(9R,10S)-rel-(-)-9,10-bis(Acetyloxy)-9,10-dihydro-5-methoxy-8,8-dimethyl-2-phenyl-4H,8H-benzo[1,2-b:3,4-b]dipyran-4-one 7.912873	0.30896	-1.6945	0.023152	1.6354
Artonol B	38847	15.246	0.023252	1.6335
Tyr Val Arg	294280	18.167	0.023264	1.6333
2377.8843@5.357936	20.404	4.3508	0.023274	1.6331
Chalcomycin Esi-10.331464	85193	16.378	0.023285	1.6329
Hydrocortisone succinate 9.420784	0.056258	-4.1518	0.023289	1.6329
Dihydrozeatin riboside monophosphate 1.157787	0.00013659	-12.838	0.023307	1.6325
1316.8138@8.833239	0.074732	-3.7421	0.023342	1.6319
7-Hydroxypipotiazine glucuronide Esi-2.1035461	0.2513	-1.9925	0.023353	1.6317
PGE2-dihydroxypropanylamine Esi-12.607294	45674	15.479	0.023397	1.6308
3-Hydroxy-L-tyrosyl-AMP 2.2381616	10873	13.408	0.023494	1.629
Demethylcalabaxanthone 5.934773	0.19552	-2.3546	0.023503	1.6289
673.3151@9.254088	3.2833	1.7151	0.023513	1.6287
Lucidenic acid B	0.020533	-5.6059	0.02354	1.6282
4-[[5-(acetylamino)-1-methyl-1H-indol-3-yl]methyl]-3-methoxy-N-[(2-methylphenyl)sulfonyl]-Benzamide Esi-2.2791817	167.04	7.384	0.023596	1.6272
beta-D-Glc-(1-4)-alpha-L-Rha-(1-3)-beta-D-Glc Esi-1.2565228	7.1651	2.841	0.023608	1.6269
Leukotriene A4-d5 methyl ester Esi-18.10886	14947	13.868	0.023621	1.6267
1176.43@1.3901565	16.843	4.0741	0.023629	1.6266
3alpha-hydroxy-5alpha-androstane-17-one 3-D-glucuronide 8.127387	0.27032	-1.8872	0.023659	1.626
1179.5068@5.0221305	66.993	6.0659	0.023721	1.6249
PHYSALIN B Esi-16.973654	12.566	3.6514	0.023761	1.6241
Sialyl Lex penta	4.0514	2.0184	0.023792	1.6236
891.5491@14.618304	15965	13.963	0.023886	1.6219
Notoginsenoside R10 Esi-10.638568	0.14683	-2.7677	0.023894	1.6217
Ikarisoside C Esi-5.9972095	14516	13.825	0.023908	1.6215
(E,E)-1-Chloro-3,11-tridecadiene-5,7,9-triyn-2-ol 1.985038	1.5004e-05	-16.024	0.023911	1.6214
1338.5767@6.6885924	74842	16.192	0.023986	1.62
11-Hydroxyeicosatetraenoate glyceryl ester	0.00015344	-12.67	0.023987	1.62
Elaterinide 10.897037	0.20251	-2.3039	0.024167	1.6168
Sitagliptin	6.6491e-05	-13.876	0.024177	1.6166
Val Ala Lys	0.00016386	-12.575	0.024182	1.6165
(4-Chlorophenyl)biguanide Esi-1.3254791	21.478	4.4248	0.024209	1.616
635.4072@12.709149	28431	14.795	0.024237	1.6155
2,3-Dinor-11b-PGF2a Esi-14.645915	5410.6	12.402	0.024299	1.6144
5-Acetylamino-6-formylamino-3-methyluracil Esi-4.873775	120250	16.876	0.024393	1.6127
CG 4305	1.1129e-05	-16.455	0.024399	1.6126
759.2465@1.3401729	11.838	3.5654	0.024468	1.6114
Mebeverine Esi-17.749765	24.748	4.6292	0.024481	1.6112
Homodolicholide Esi-13.923564	1180200	20.171	0.02449	1.611
Physagulin C Esi-11.644116	3.4671	1.7937	0.024567	1.6096
Asn Arg Arg Esi-17.432085	57090	15.801	0.024603	1.609
Hydroquinine, 10,11-dihydroxy- 6.161293	0.34697	-1.5271	0.024693	1.6074
775.2741@0.78093755	0.36033	-1.4726	0.02471	1.6071
697.3683@13.329567	20152	14.299	0.024745	1.6065
Phaeophorbide b 20.827957	0.11726	-3.0923	0.024798	1.6056
3alpha,9alpha-Dihydroxy-11-oxo-5beta-cholan-24-oic Acid Esi-11.957664	984350	19.909	0.024805	1.6055
Frangulanine 8.997901	0.059669	-4.0669	0.024807	1.6054
244.9061@20.671228	0.21202	-2.2378	0.024846	1.6047
Hydroxysalmeterol 13.425333	0.23104	-2.1138	0.02489	1.604
Lys-Trp-OH	7.3918e-05	-13.724	0.025006	1.6019
3alpha,7alpha,16alpha-Trihydroxy-5beta-cholestan-26-oic acid Esi-13.951025	0.18453	-2.438	0.025018	1.6017
Heteropeucenin, Methyl Ether Esi-4.6943245	42437	15.373	0.025029	1.6016
Morphine 3,6-diglucuronide Esi-2.2254937	45358	15.469	0.025062	1.601
N-palmitoyl tryptophan 11.947439	0.3668	-1.4469	0.025161	1.5993
(3R)-3,4-Dihydroxy-3-(hydroxymethyl)butanenitrile 4-glucoside Esi-2.1042397	12848	13.649	0.025206	1.5985
1108.7065@7.5969443	0.15144	-2.7232	0.025262	1.5975
Fluacrypyrim	34.7	5.1168	0.025291	1.597
2-methylbutyl octanoate 11.55178	8.3665e-05	-13.545	0.025529	1.593
Ser Trp Tyr	0.2225	-2.1681	0.02565	1.5909
1583.5673@0.77421516	0.28251	-1.8236	0.02567	1.5906
Val Val Glu	0.27349	-1.8704	0.025673	1.5905
4-hydroxy Nonenal Mercapturic Acid	38715	15.241	0.02572	1.5897
PA(15:0/20:3(8Z,11Z,14Z))	12918	13.657	0.025737	1.5894
2956.1306@6.4919553	132.98	7.055	0.025746	1.5893
(6RS)-6,19-epidioxy-24,24-difluoro-25-hydroxy-6,19-dihydrovitamin D3 / (6RS)-6,19-epidioxy-24,24-difluoro-25-hydroxy-6,19-dihydrocholecalciferol 5.625146	8.5097e-05	-13.521	0.02584	1.5877
Rebaudioside C Esi-13.477113	48689	15.571	0.02588	1.587
Fluacrypyrim 0.875483	0.13994	-2.8371	0.02589	1.5869
Acrimarine J	0.00013536	-12.851	0.026002	1.585
Barbatoflavan 0.87709165	0.1363	-2.8751	0.026096	1.5834
4-formyl Indole Esi-8.812261	37884	15.209	0.0261	1.5834
CoA(20:2(8Z,11Z))	0.33712	-1.5687	0.026193	1.5818
482.3264@10.896446	0.37229	-1.4255	0.026214	1.5815
3-Hydroxydodecanoic acid Esi-14.308787	22687	14.47	0.026227	1.5813
PA(22:2(13Z,16Z)/0:0) Esi-10.146685	0.23051	-2.1171	0.02623	1.5812
CAY10591 Esi-10.994694	8.2026	3.0361	0.026272	1.5805
Tumonoic Acid H Esi-11.533517	0.26323	-1.9256	0.026308	1.5799
1193.8423@9.487074	13182	13.686	0.026335	1.5795
Taurocholic acid 3-sulfate Esi-9.161694	0.25145	-1.9917	0.026343	1.5793
443.2165@6.6648245	0.15752	-2.6664	0.026369	1.5789
Gal?1-4GlcNAc?-Sp	0.020863	-5.5829	0.026415	1.5782
488.1448@1.9228115	14.945	3.9015	0.026523	1.5764
Tiaprost Esi-16.858793	13.343	3.738	0.026644	1.5744
beta-D-Glc-(1-4)-alpha-L-Rha-(1-3)-beta-D-Glc 1.770575	164.92	7.3656	0.026683	1.5738
Laurencione diacetate Esi-7.2235084	181090	17.466	0.0267	1.5735
5-Hepten-3-yn-1-ol, 2,2-dimethyl-7-[methyl(1-naphthalenylmethyl)amino]-, (E)- glucuronide Esi-17.791304	9588.4	13.227	0.026782	1.5722
1629.5852@1.2479093	4.9834	2.3171	0.026786	1.5721
1116.6321@11.792921	17576	14.101	0.026849	1.5711
Citric acid	0.010748	-6.5398	0.026886	1.5705
3a,6b,12a-Trihydroxy-5b-cholan-24-oic Acid 9.872421	0.012361	-6.3381	0.026894	1.5703
495.1972@9.545358	7.9329	2.9878	0.026898	1.5703
BRL 32872 2.2626076	9.4946e-06	-16.684	0.027021	1.5683
BRL 32872 2.233739	7.5345e-06	-17.018	0.027022	1.5683
Polystachin (flavone)	0.00018237	-12.421	0.027035	1.5681
Asparagoside B 7.0478983	0.28227	-1.8249	0.027037	1.568
Gulonic acid 0.8698931	0.22516	-2.151	0.027048	1.5679
655.2029@0.85679394	0.01913	-5.708	0.027125	1.5666
Deoxypyridinoline	0.15247	-2.7134	0.027241	1.5648
596.259@13.409565	0.38513	-1.3766	0.027338	1.5632
1,1'-(Tetrahydro-6a-hydroxy-2,3a,5-trimethylfuro[2,3-d]-1,3-dioxole-2,5-diyl)bis-ethanone Esi-5.1383076	32815	15.002	0.02737	1.5627
1-(9H-Pyrido[3,4-b]indol-1-yl)-1,4-butanediol Esi-8.127193	0.35078	-1.5113	0.027416	1.562
Petasitenine Esi-16.964598	33350	15.025	0.027432	1.5617
PI(12:0/21:0) 9.5147915	0.10006	-3.3211	0.027492	1.5608
(3a,5b,7a,12a), 3,12-dihydroxy-7-(sulfooxy)-Cholan-24-oic acid 9.814161	0.12863	-2.9587	0.027498	1.5607
Linalool 3,7-oxide beta-primeveroside	0.039909	-4.6471	0.027593	1.5592
Endomorphin-1 15.219373	0.00023153	-12.077	0.027796	1.556
Ganoderic acid L Esi-12.621374	3.0233	1.5961	0.027812	1.5558
PS(P-20:0/20:4(5Z,8Z,11Z,14Z))	19271	14.234	0.027888	1.5546
1080.4602@5.5466747	0.18084	-2.4672	0.027971	1.5533
Alpinumisoflavone dimethyl ether Esi-5.5298185	0.35781	-1.4827	0.027997	1.5529
Cylindrospermopsin 4.7946444	0.00020888	-12.225	0.028006	1.5528
Physalolactone 11.148447	0.080997	-3.626	0.028066	1.5518
3H-1,2-Dithiole-3-thione	4.5874	2.1977	0.028148	1.5506
746.3217@12.211459	0.097369	-3.3604	0.02816	1.5504
2,2-Bis(4-hydroxyphenyl)hexafluoropropane Esi-1.9651476	349280	18.414	0.028172	1.5502
3,7-Dimethyl-2E,6E-decadien-1,10-dioic acid 5.6994157	1.7468e-05	-15.805	0.02819	1.5499
515.3325@7.7525864	70.863	6.147	0.028197	1.5498
O-(N-acetyl-a-neuraminosyl)-(2-3)-O-b-D-galactopyranosyl-(1-4)-O-2-(acetylamino)-2-deoxy-b-D-glucopyranosyl-(1-3)-O-b-D-galactopyranosyl-(1-4)-O-2-(acetylamino)-2-deoxy-b-D-glucopyranosyl-(1-3)-O-b-D-galactopyranosyl-(1-4)- D-Gluc Esi-1.3977925	32.542	5.0242	0.028204	1.5497
Valyl-Arginine Esi-11.11914	6473.9	12.66	0.028224	1.5494
(E)-Raphanusanin 1.3624535	0.16849	-2.5693	0.028253	1.5489
Istamycin A2 Esi-12.634294	11245	13.457	0.028262	1.5488
Nitrofurantoin	7649.9	12.901	0.028269	1.5487
Geldanamycin	0.32107	-1.639	0.028349	1.5475
N-Ac-Tyr-Val-Ala-Asp-CHO Esi-12.5478945	105500	16.687	0.028384	1.5469
N-depyridomethyl-Indinavir	0.28002	-1.8364	0.02848	1.5455
Alpha-D-Manp-(1 - 2)-a-D-Manp-(1 - 2)-a-D-Manp-(1 - 3)-b-D-Manp-(1 - 4)-D-GlcNAcp Esi-1.3117592	52.115	5.7036	0.028504	1.5451
Triostin A	15135	13.886	0.028663	1.5427
1,2-Distearoyl phosphatidyl serine Esi-11.865333	20639	14.333	0.02868	1.5424
162.9218@20.83158	0.33182	-1.5915	0.028699	1.5421
N2-(gamma-Glutamyl)-4-carboxyphenylhydrazine 5.7487063	0.094368	-3.4056	0.028731	1.5416
5-Carboxyvanillic acid Esi-2.1572175	394220	18.589	0.028741	1.5415
482.3261@10.380003	0.11558	-3.113	0.028799	1.5406
Lys Asn Thr	8.7542	3.13	0.028816	1.5404
7-Hydroxyrisperidone 8.069821	0.00012638	-12.95	0.028834	1.5401
3alpha,7alpha,12alpha,16alpha-Tetrahydroxy-5beta-cholestan-26-oic acid	0.29523	-1.7601	0.028886	1.5393
Jamaicamide C	3.1522	1.6564	0.028951	1.5383
PI(P-20:0/0:0) Esi-10.649433	0.39355	-1.3454	0.02897	1.5381
Phylloflavan	0.000264	-11.887	0.029003	1.5376
PI(22:2(13Z,16Z)/15:1(9Z)) Esi-14.614094	73596	16.167	0.029048	1.5369
Lucuminamide 20.153244	8289.3	13.017	0.029089	1.5363
Tirofiban Esi-11.438978	8.8665	3.1484	0.029093	1.5362
Balsalazide 1.1538047	0.12674	-2.98	0.029096	1.5362
Ptilosaponoside A	0.096166	-3.3783	0.029107	1.536
Lys Asn Asp	0.157	-2.6712	0.029296	1.5332
492.293@11.721538	0.038648	-4.6935	0.029427	1.5313
3091.2178@7.0280204	62727	15.937	0.029439	1.5311
N,N-Diethyl-2-[4-[6-methoxy-2-(4-methoxyphenyl)-1H-inden-3-yl]phenoxy]ethanamine	0.067195	-3.8955	0.029449	1.5309
Aromatized deshydroxy-C-1027 chromophore 0.7927818	0.2349	-2.0899	0.02946	1.5308
1-Hexanol arabinosylglucoside Esi-13.549115	826940	19.657	0.029471	1.5306
Clonidine	0.23205	-2.1075	0.029544	1.5295
3-Furanmethanol glucoside	0.060738	-4.0413	0.029567	1.5292
Mosesin 4 Esi-14.677844	23102	14.496	0.029608	1.5286
6-bromo-tetracosa-5E,9Z-dienoic acid 7.036683	6.1001	2.6088	0.029658	1.5279
O-(N-acetyl-a-neuraminosyl)-(2-6)-O-b-D-galactopyranosyl-(1-4)-O-2-(acetylamino)-2-deoxy-b-D-glucopyranosyl-(1-3)-O-[O-6-deoxy-a-L-galactopyranosyl-(1-3)-O-[b-D-galactopyranosyl-(1-4)]-2-(acetylamino)-2-deoxy-b-D-glucopyranosyl-(1-6)]-O-b-D-mannopyr Esi-1.4810973	63.066	5.9788	0.029671	1.5277
Reserpic acid Esi-6.505484	13013	13.668	0.02972	1.527
diginatigenin 5.3143225	0.082265	-3.6036	0.0298	1.5258
596.0826@19.333387	13738	13.746	0.029929	1.5239
cis-ACCP Esi-1.5113968	12390	13.597	0.02995	1.5236
778.2868@18.934006	18111	14.145	0.029972	1.5233
Glu Trp Val	7450.7	12.863	0.030017	1.5226
1433.6259@5.4052434	23853	14.542	0.030062	1.522
Neu5Ac?2-6GalNAc?-Thr Esi-21.667875	34085	15.057	0.030111	1.5213
Leucyl-Isoleucine 4.729736	3.3378e-05	-14.871	0.030116	1.5212
?-Cyano-4-hydroxycinnamic acid Esi-5.6973925	32567	14.991	0.030132	1.521
PS(19:0/0:0)	9.0029e-05	-13.439	0.030149	1.5207
Lucidenic acid B Esi-11.575312	3.7031	1.8887	0.030153	1.5207
7',8'-Dihydro-8'-hydroxycitraniaxanthin	33825	15.046	0.030182	1.5202
8'-Hydroxydihydroergotamine 7.3718553	0.016646	-5.9087	0.030205	1.5199
596.2499@13.413941	0.3789	-1.4001	0.030216	1.5198
Acetic anhydride Esi-1.8607056	256650	17.969	0.030235	1.5195
(22S)-1?,22,25-trihydroxy-23,24-tetradehydro-24a-homo-20-epivitamin D3 / (22S)-1?,22,25-trihydroxy-23,24-tetradehydro-24a-homo-20-epicholecalciferol Esi-7.745773	456.39	8.8341	0.030259	1.5191
PE-Cer(d14:1(4E)/16:0) 17.44002	0.00021881	-12.158	0.030282	1.5188
Enalkiren	0.19981	-2.3233	0.030325	1.5182
Lauryl hydrogen sulfate Esi-19.773352	805.83	9.6543	0.030366	1.5176
MDL102382 glucoronide 18.199602	6.7846e-05	-13.847	0.030492	1.5158
1,28-Octacosanediol diferulate Esi-12.583821	1714900	20.71	0.030545	1.5151
Malyngamide I Esi-7.6506505	0.10036	-3.3168	0.030607	1.5142
Gala1-4Galb1-4Glcb-Sp Esi-1.4024066	56.703	5.8253	0.030699	1.5129
608.3569@11.2395115	0.26424	-1.9201	0.030726	1.5125
Ethotoin Esi-4.921236	454160	18.793	0.030778	1.5118
3alpha,7alpha,12alpha,23R-tetrahydroxy-5beta-cholan-24-oic acid Esi-10.015607	4.9825	2.3169	0.030781	1.5117
PG(22:1(11Z)/0:0) Esi-11.379946	15.72	3.9745	0.030807	1.5114
(+)-Tephropurpurin	5.544e-05	-14.139	0.030856	1.5107
Aknadicine Esi-5.761109	41148	15.329	0.031007	1.5085
Tetrahydrocortisone Esi-15.990616	17.483	4.1278	0.03102	1.5084
PA(20:3(8Z,11Z,14Z)/0:0) Esi-8.926322	0.22304	-2.1646	0.031062	1.5078
Pro Gln Pro Esi-17.74257	634270	19.275	0.031525	1.5013
Alpha-D-Manp-(1 - 2)-a-D-Manp-(1 - 2)-a-D-Manp-(1 - 3)-b-D-Manp-(1 - 4)-D-GlcNAcp Esi-1.2697256	38.847	5.2797	0.031542	1.5011
Benzyl beta-primeveroside Esi-18.733482	11.103	3.4728	0.031544	1.5011
PG(18:4(6Z,9Z,12Z,15Z)/20:4(5Z,8Z,11Z,14Z))	0.0003714	-11.395	0.031654	1.4996
Tragopogonsaponin L Esi-11.600575	0.46895	-1.0925	0.031678	1.4992
Trp Gln Ile Esi-7.460524	15.833	3.9849	0.031689	1.4991
Clavam-2-carboxylate Esi-5.1541777	86348	16.398	0.031787	1.4978
2-(Methylthio)-3H-phenoxazin-3-one Esi-1.8133442	76906	16.231	0.031834	1.4971
3a,5b-Dihydroxycholan-24-oic Acid Esi-14.86357	1838800	20.81	0.031851	1.4969
Isopetasoside 6.477072	0.00042116	-11.213	0.031861	1.4967
1813.799@6.0465083	0.038724	-4.6906	0.031905	1.4961
Curcumin diglucoside Esi-2.1662164	6.4856	2.6972	0.032079	1.4938
1-[4,9-Dihydro-2-(methylthio)-1,3-thiazino[6,5-b]indol-4-yl]-2-propanone	129820	16.986	0.0321	1.4935
Mukeic acid 6.7705555	0.0075043	-7.0581	0.032167	1.4926
Furmecyclox Esi-17.600466	192210	17.552	0.032184	1.4924
N-Hydroxy-1-aminonaphthalene Esi-8.167123	714990	19.448	0.032187	1.4923
Digoxigenin bisdigitoxoside 10.625759	0.1536	-2.7028	0.032226	1.4918
26-o-[?-d-glucopyranosyl]-25R-furostan-3?,22?,26-triol Esi-12.514281	4.8471	2.2771	0.032352	1.4901
3alpha,7alpha,12alpha,23R-tetrahydroxy-5beta-cholan-24-oic acid Esi-8.80911	0.024012	-5.3801	0.032367	1.4899
555.2173@11.147853	0.023161	-5.4322	0.032411	1.4893
Spirolaurenone	0.00025046	-11.963	0.032443	1.4889
Ala Trp Arg 6.009415	5360.1	12.388	0.032448	1.4888
539.3357@10.1519575	0.25797	-1.9547	0.032494	1.4882
b-D-Xylopyranosyl-(1-4)-a-L-rhamnopyranosyl-(1-2)-D-fucose	0.30088	-1.7327	0.032518	1.4879
Lucidenic acid N 12.431757	0.030784	-5.0217	0.032557	1.4874
(S)-Verimol F	0.00027635	-11.821	0.032609	1.4867
Glu Gln Ser	8.4619	3.081	0.032658	1.486
782.3181@19.913473	121100	16.886	0.032674	1.4858
1367.5117@1.312571	2.876	1.5241	0.032685	1.4857
2,3-Dihydroxy-2,4-cyclopentadien-1-one	0.020749	-5.5908	0.032828	1.4838
(E,E)-3,7,11-Trimethyl-2,6,10-dodecatrienyl pentanoate 20.139004	18800	14.198	0.032889	1.4829
Nomilinic acid 17-glucoside	21184	14.371	0.032934	1.4824
PG(22:0/0:0) 10.322589	0.23855	-2.0676	0.032937	1.4823
Mucronine B Esi-10.111015	4.0707	2.0253	0.033212	1.4787
3,4',6'-Trihydroxy-4,2'-dimethoxychalcone 4'-O-rutinoside 0.8603428	0.14481	-2.7878	0.033225	1.4785
JWH 018 7-hydroxyindole metabolite-d9	5.4628	2.4496	0.033236	1.4784
3alpha,7alpha,12alpha,23R-tetrahydroxy-5beta-cholan-24-oic acid 11.9200535	28.024	4.8086	0.033292	1.4777
Lucidenic acid J	0.16016	-2.6424	0.033408	1.4762
Tyr Met Thr 12.32802	10951	13.419	0.033505	1.4749
PG(20:2(11Z,14Z)/22:6(4Z,7Z,10Z,13Z,16Z,19Z))	0.15048	-2.7323	0.033511	1.4748
Cholic Acid Methyl Ester Esi-13.5741205	71819	16.132	0.033525	1.4746
Sulindac glucuronide Esi-1.8835943	9.6332	3.268	0.033531	1.4745
1348.8582@8.113005	0.0001289	-12.921	0.033572	1.474
TyrMe-Asn-OH 1.7739258	30074	14.876	0.033614	1.4735
Maltotetraose	0.36482	-1.4548	0.033637	1.4732
3-Methylbutyl 2-furanbutanoate 11.670084	0.16377	-2.6103	0.033648	1.473
(3R, 6'Z)-3,4-Dihydro-8-hydroxy-3-(6-pentadecenyl)-1H-2-benzopyran-1-one Esi-15.21287	12776	13.641	0.033768	1.4715
Sulfoacetaldehyde 0.9024993	0.35096	-1.5106	0.033776	1.4714
16a-Hydroxyprednisolone 16,17-acetonide	12964	13.662	0.033819	1.4708
Helveticoside Esi-17.046293	37133	15.18	0.033886	1.47
Fulvestrant	16921	14.047	0.033926	1.4695
Gericudranins A 19.78161	12522	13.612	0.03394	1.4693
3alpha,7alpha,12alpha,23R-tetrahydroxy-5beta-cholan-24-oic acid Esi-9.766223	4.5214	2.1768	0.033971	1.4689
Mefruside	25991	14.666	0.033978	1.4688
Evobioside 10.11151	0.26868	-1.8961	0.034012	1.4684
1238.4261@1.3189627	5.1928	2.3765	0.034019	1.4683
Nummularine F	4.1469	2.052	0.034056	1.4678
1384.8043@9.679801	14330	13.807	0.034208	1.4659
7-Hydroxypipotiazine glucuronide	0.072679	-3.7823	0.034213	1.4658
1015.4445@2.002323	0.036865	-4.7616	0.03429	1.4648
2907.1711@6.440314	0.074837	-3.7401	0.034311	1.4646
601.4004@7.90042	11752	13.521	0.034334	1.4643
N-palmitoyl tryptophan 12.028434	0.33091	-1.5955	0.034386	1.4636
Cer(d16:2(4E,6E)/20:0)	119180	16.863	0.034418	1.4632
Estra-1,3,5(10)-triene-3,17beta-diol 3-phosphate Esi-3.1759415	87932	16.424	0.034489	1.4623
Carboxyprimaquine Esi-7.7308936	3.3292	1.7352	0.03449	1.4623
Tolterodine	36560	15.158	0.034628	1.4606
Zeanic acid Esi-7.763564	109300	16.738	0.034665	1.4601
617.244@3.4131725	6.0991e-05	-14.001	0.034676	1.46
Methyl hydrogen fumarate Esi-1.5056524	9.4364	3.2382	0.03471	1.4595
2,4-Dihydroxy-7,8-dimethoxy-2H-1,4-benzoxazin-3(4H)-one 2-glucoside Esi-18.99768	28061	14.776	0.034714	1.4595
Leukotriene E4	0.00028893	-11.757	0.034783	1.4586
3alpha,7alpha,12alpha,23R-tetrahydroxy-5beta-cholan-24-oic acid Esi-10.5048685	4.1748	2.0617	0.034824	1.4581
UNC0224 10.691956	0.31506	-1.6663	0.034833	1.458
Callichiline 8.3017435	0.00035812	-11.447	0.034844	1.4579
593.3571@10.891906	7.8636	2.9752	0.034884	1.4574
Mucronine B	2.7281	1.4479	0.034965	1.4564
9Z,12E-Octadecadienoic acid Esi-19.756805	229900	17.811	0.034972	1.4563
Posaconazole 12.421497	0.00011703	-13.061	0.03511	1.4546
Cyclolinopeptide G	0.15374	-2.7014	0.035136	1.4542
Isolariciresinol 9'-O-alpha-L-arabinofuranoside	6.7485e-05	-13.855	0.035179	1.4537
Barbatoflavan Esi-1.1294999	57.741	5.8515	0.035234	1.453
Flonicamid	1.7823e-05	-15.776	0.035273	1.4526
737.3668@22.141579	30211	14.883	0.035285	1.4524
Nebivolol Esi-11.002569	35793	15.127	0.035416	1.4508
Fortimicin KL1	23547	14.523	0.03548	1.45
L-prolyl-L-phenylalanine	50350	15.62	0.035507	1.4497
Arg Ala 8.667294	0.23626	-2.0816	0.035623	1.4483
(Z,Z)-2-Methyl-5-(8,11,14-pentadecatrienyl)-1,3-benzenediol Esi-19.328863	721520	19.461	0.035628	1.4482
Zafirlukast Esi-1.3227677	236470	17.851	0.03575	1.4467
Phalaenopsine T	5306.2	12.373	0.035833	1.4457
1655.586@0.79533345	0.22518	-2.1508	0.035837	1.4457
3-oxo-tetracosanoic acid 22.840624	14897	13.863	0.035946	1.4444
Mukeic acid Esi-8.041769	93306	16.51	0.036034	1.4433
Gallocatechin-4beta-ol	30710	14.906	0.036039	1.4432
Ketoleucine Esi-6.5339556	560150	19.095	0.036105	1.4424
Citronellyl hexanoate 19.474262	24454	14.578	0.036205	1.4412
3-Mercaptohexyl hexanoate Esi-17.720177	10288	13.329	0.036216	1.4411
5-Methyl-THF Esi-16.98782	17.415	4.1223	0.03625	1.4407
Nostoxanthin sulfate Esi-12.243213	0.24636	-2.0212	0.036255	1.4406
Notoginsenoside R10 Esi-11.223325	0.015741	-5.9894	0.036302	1.4401
Lumefantrine 5.497278	0.00011239	-13.119	0.036333	1.4397
Lacto-N-difucohexaose Esi-2.0628772	97.594	6.6087	0.036357	1.4394
(25S)-5alpha-cholestan-3beta,4beta,6alpha,8beta,15alpha,16beta,26-heptol Esi-11.400955	0.046505	-4.4265	0.036482	1.4379
162.0533@1.4318677	3.5022	1.8083	0.0365	1.4377
N-dodecanoyl-L-Homoserine lactone-3-hydrazone-biotin Esi-6.7742596	18700	14.191	0.036567	1.4369
732.2076@0.912657	0.095084	-3.3947	0.036593	1.4366
2-glyceryl-PGD2 Esi-23.527588	35704	15.124	0.036625	1.4362
3,5,7-Trihydroxyflavone 3-glucoside-8-sulfate	26228	14.679	0.036656	1.4359
D-erythro-1-(Imidazol-4-yl)glycerol 3-phosphate Esi-12.097362	6128.7	12.581	0.036742	1.4348
Prenyl apiosyl-(1-6)-glucoside 18.212803	0.037842	-4.7239	0.036785	1.4343
Rivenprost 7.50529	0.13617	-2.8766	0.036916	1.4328
1791.8243@6.921906	54829	15.743	0.036928	1.4326
(S)-3-Hydroxytetradecanoyl-CoA Esi-2.1472182	22378	14.45	0.036931	1.4326
Acetylenic acids; 11-Octadecen-9-ynoic acid, (Z)-; cis-11-Octadecen-9-ynoic acid	123140	16.91	0.036965	1.4322
N-palmitoyl glutamic acid Esi-10.820069	0.31768	-1.6543	0.037038	1.4314
Ergosine Esi-6.291244	0.27027	-1.8875	0.037074	1.4309
19-Hydroxydeacetylnomilinic acid 17-beta-D-glucopyranoside 11.720418	0.13857	-2.8513	0.037112	1.4305
Ustiloxin D Esi-12.244974	0.18286	-2.4512	0.037136	1.4302
Lys Phe Ala	0.14233	-2.8126	0.037188	1.4296
Kanokoside D Esi-3.1608844	222290	17.762	0.03722	1.4292
diginatigenin 4.938602	6.5979e-05	-13.888	0.037236	1.429
26,26,26,27,27,27-hexafluoro-1?,25-dihydroxy-23,23,24,24-tetradehydrovitamin D3 / 26,26,26,27,27,27-hexafluoro-1?,25-dihydroxy-23,23,24,24-tetradehydrocholecalciferol	7.9201e-05	-13.624	0.03726	1.4288
1013.6675@10.804364	1.9654e-05	-15.635	0.037309	1.4282
Torvoside G	0.01296	-6.2698	0.037331	1.4279
596.2578@14.066174	20065	14.292	0.037331	1.4279
778.287@19.053307	27849	14.765	0.037336	1.4279
Benzocaine Esi-3.1006513	593690	19.179	0.037413	1.427
Davallioside A 7.478836	0.068736	-3.8628	0.037445	1.4266
Pyrimidifen 10.086209	6725.8	12.715	0.037524	1.4257
Verbascose	0.26172	-1.9339	0.037548	1.4254
Phe Cys Pro	0.40765	-1.2946	0.037653	1.4242
Tyr-Asn-OH	0.12725	-2.9743	0.037658	1.4241
3b,15b,17a-Trihydroxy-pregnenone 19.790781	18074	14.142	0.03766	1.4241
CPA(18:0)	0.00015234	-12.68	0.037682	1.4239
2,3-Dihydroxy-2,4-cyclopentadien-1-one Esi-1.7802163	136.87	7.0967	0.03771	1.4235
Elaiophylin	0.063323	-3.9811	0.037714	1.4235
629.2409@11.108056	0.26853	-1.8969	0.03773	1.4233
Ile Pro Ile	0.00033724	-11.534	0.037735	1.4233
Lacto-N-fucopentaose V 3.9485993	4.3038e-05	-14.504	0.037854	1.4219
CoA(20:2(8Z,11Z)) Esi-1.2166	0.23005	-2.12	0.037861	1.4218
Benzyl beta-primeveroside	133500	17.026	0.038015	1.42
Ribosylzeatin phosphate	0.049482	-4.337	0.038054	1.4196
Tyr Phe Pro 11.837289	22035	14.428	0.038121	1.4188
916.3063@2.285969	111.54	6.8014	0.038285	1.417
916.3057@2.1790295	88035	16.426	0.038303	1.4168
(S)-Verimol F Esi-7.211908	10252	13.324	0.038346	1.4163
Difucosyllacto-N-hexaose 0.76965725	0.38706	-1.3694	0.03835	1.4162
?-D-Glucopyranosiduronic acid, 2-(1H-indol-4-yloxy)-1-[[(1-methylethyl)amino]methyl]ethyl 19.790306	9030.3	13.141	0.038358	1.4161
2140.8657@5.790952	6.2754e-05	-13.96	0.038394	1.4157
1(3)-glyceryl-6-keto-PGF1?	7844.8	12.938	0.038536	1.4141
C18:1n-13	49698	15.601	0.038672	1.4126
A 80987 10.887826	0.14362	-2.7997	0.038713	1.4121
3-Methylcholanthrene	6836.2	12.739	0.038778	1.4114
Irigenin, Dibenzyl Ether 18.2124	0.00014107	-12.791	0.03878	1.4114
PI(16:0/20:0)	18.041	4.1732	0.038821	1.4109
3-Hydroxy-L-tyrosyl-AMP	0.18972	-2.398	0.038962	1.4094
1492.5743@4.507309	0.085026	-3.5559	0.039014	1.4088
Alvimopan Esi-11.970919	5.3791	2.4274	0.039053	1.4083
Selamectin 9.093762	0.00029739	-11.715	0.039254	1.4061
DL-2-hydroxy stearic acid 12.192881	0.17368	-2.5255	0.039288	1.4057
5,7-Dihydroxyflavone 7-benzoate Esi-8.886748	45252	15.466	0.03933	1.4053
cis-3-(6-Hydroxy-7-methoxy-5-benzofuranyl)acrylic acid	76583	16.225	0.039434	1.4041
Asn Tyr Asp Esi-1.9785436	13516	13.722	0.039446	1.404
JWH 250 N-(5-carboxyxypentyl) metabolite Esi-11.597373	20902	14.351	0.039451	1.4039
3,5-Di-O-galloyl-1,4-galactarolactone Esi-19.04179	17084	14.06	0.039486	1.4036
Benzo[b]naphtho[2,1-d]thiophene 10.06818	20131	14.297	0.03957	1.4026
His Met Phe 1.3325	0.11582	-3.1101	0.039574	1.4026
a,b-dihydroxy-isobutyric acid	20.46	4.3547	0.039583	1.4025
490.2795@11.021792	2.7876e-05	-15.131	0.03966	1.4016
Sodium glycocholate 8.833585	0.00029726	-11.716	0.039807	1.4
Ribavirin 5'-phosphate	0.00025197	-11.954	0.039834	1.3997
BL II Esi-13.118214	170150	17.376	0.039983	1.3981
Trp Gln Ile Esi-7.018995	6.0027	2.5856	0.040055	1.3973
Epicatechin 5-O-beta-D-glucopyranoside-3-benzoate Esi-1.324966	5.4007	2.4332	0.040066	1.3972
Misoprostol (free acid)	838940	19.678	0.040264	1.3951
Clupanodonic acid 18.948654	0.17987	-2.475	0.040352	1.3941
PA(22:6(4Z,7Z,10Z,13Z,16Z,19Z)/0:0) Esi-8.912179	0.23252	-2.1046	0.040404	1.3936
Rheidin B	0.21672	-2.2061	0.04041	1.3935
1170.4679@5.38958	3170	11.63	0.040446	1.3931
3,4',6'-Trihydroxy-4,2'-dimethoxychalcone 4'-O-rutinoside	0.20477	-2.2879	0.040516	1.3924
CAY10589 1.2948891	0.049313	-4.3419	0.040558	1.3919
Baliospermin 10.980915	0.11679	-3.098	0.040625	1.3912
Prostaglandin E2 p-acetamidophenyl ester 6.457551	0.11106	-3.1705	0.040676	1.3907
3-Hydroxydodecanoic acid 13.05901	0.15755	-2.6661	0.04074	1.39
Mukeic acid	120370	16.877	0.040774	1.3896
N-methylundec-10-enamide Esi-10.816449	3.3116	1.7275	0.041054	1.3866
746.3244@11.970883	0.053051	-4.2365	0.041092	1.3862
Gibberellin A37 glucosyl ester Esi-10.504255	11.941	3.5778	0.041121	1.3859
trans-Caffeic acid [apiosyl-(1-6)-glucosyl] ester Esi-8.7665415	4.7731	2.2549	0.041162	1.3855
Deoxytubulosine 6.0819564	0.00037003	-11.4	0.041227	1.3848
Dihydropteridine Esi-1.3670661	4.1214	2.0431	0.041309	1.384
O-Succinyl-L-homoserine	0.033614	-4.8948	0.041467	1.3823
PS(19:0/22:4(7Z,10Z,13Z,16Z)) 14.591432	7953.2	12.957	0.041543	1.3815
Morroniside	65822	16.006	0.04157	1.3812
Ethyl 4-(acetylthio)butyrate	0.00031095	-11.651	0.04158	1.3811
201.0253@1.9878324	0.013658	-6.1941	0.041791	1.3789
Cysteinyl-Cysteine Esi-7.7612596	26445	14.691	0.041809	1.3787
1212.491@7.3400664	0.00019098	-12.354	0.041866	1.3781
9-Thiastearic Acid	133020	17.021	0.041882	1.378
1651.6484@5.9433956	4.3969e-05	-14.473	0.041884	1.378
adenosylhopane 7.7298493	0.32764	-1.6098	0.041886	1.3779
335.268@10.66187	0.080396	-3.6367	0.041894	1.3779
1168.3925@0.9151349	0.3069	-1.7042	0.041952	1.3772
Leu Arg Thr	0.40269	-1.3123	0.042063	1.3761
719.3713@6.273563	16928	14.047	0.042083	1.3759
N1,N5,N10-Tris-trans-p-coumaroylspermine 10.883943	0.32647	-1.615	0.042083	1.3759
O-b-D-galactofuranosyl-(1-3)-O-2-(acetylamino)-2-deoxy-b-D-glucopyranosyl-(1-3)-O-b-D-galactopyranosyl-(1-4)-O-2-(acetylamino)-2-deoxy-b-D-glucopyranosyl-(1-3)-O-b-D-galactopyranosyl-(1-4)- D-Glucose 0.82302016	0.10926	-3.1942	0.042189	1.3748
His Gly Ser	0.022027	-5.5046	0.042242	1.3743
JWH 250 N-(5-carboxyxypentyl) metabolite 10.399304	0.25041	-1.9976	0.042248	1.3742
3-Hydroxy-L-tyrosyl-AMP 1.0371218	0.1206	-3.0517	0.042288	1.3738
11-Hydroxyprogesterone 11-glucuronide Esi-9.700207	23.229	4.5379	0.042409	1.3725
Fusaroskyrin	0.17594	-2.5068	0.042419	1.3724
Endomorphin-2 Esi-12.312812	38766	15.242	0.042499	1.3716
PE(18:0/22:5(4Z,7Z,10Z,13Z,16Z))	5.6242e-05	-14.118	0.042572	1.3709
Glycylserylprolylmethionylphenylalanylvalinamide 2.3746462	0.02822	-5.1472	0.042669	1.3699
Deuteroporphyrin IX 9.80302	0.19131	-2.386	0.042686	1.3697
3,4',6'-Trihydroxy-4,2'-dimethoxychalcone 4'-O-rutinoside Esi-1.4301671	29.019	4.8589	0.042755	1.369
Ranolazine Esi-6.1246233	2524.3	11.302	0.043017	1.3664
641.3813@7.2718153	29.857	4.9	0.04306	1.3659
G?6983 6.3451724	5.3635e-05	-14.186	0.043074	1.3658
258.1393@7.982032	2510.2	11.294	0.043091	1.3656
629.2383@11.703937	0.28347	-1.8187	0.043122	1.3653
307.9464@0.7547838	0.19833	-2.334	0.043159	1.3649
4-keto myristic acid 14.235902	0.23461	-2.0916	0.043215	1.3644
QYNAD Esi-21.755074	47321	15.53	0.043223	1.3643
Gravolenic acid Esi-4.92206	26212	14.678	0.043263	1.3639
Diphenadione	4.8288	2.2717	0.04329	1.3636
Trp Gln Arg Esi-10.565321	0.20739	-2.2696	0.043317	1.3633
Frangulanine	0.20689	-2.273	0.043335	1.3632
10S-HODE 14.674846	0.018138	-5.7849	0.043336	1.3632
(3a,5b,7a,12a), 3,12-dihydroxy-7-(sulfooxy)-Cholan-24-oic acid 10.4179325	0.10632	-3.2335	0.043413	1.3624
JWH 369 20.770792	20601	14.33	0.043448	1.362
5beta-scymnol sulfate	0.036332	-4.7826	0.043458	1.3619
trans-Aconitate Esi-1.5851313	166.78	7.3818	0.043482	1.3617
Alvimopan Esi-7.3676715	34615	15.079	0.043494	1.3616
Premithramycin A3 10.24455	3.9393e-05	-14.632	0.043529	1.3612
681.4729@12.00908	124580	16.927	0.043551	1.361
533.8869@0.69260556	0.30613	-1.7078	0.043637	1.3601
1304.48@0.80612177	0.38656	-1.3712	0.043669	1.3598
1040.3658@1.4221076	10.506	3.3932	0.043702	1.3595
4'-Hydroxy-5,7-dimethoxyflavanone 4'-[2-(5-Cinnamoyl)-beta-D-apiofuranosyl]glucoside Esi-1.4880339	9.2247	3.2055	0.043787	1.3587
Mycinamicin IV 4.322502	0.14168	-2.8192	0.043883	1.3577
Istamycin B1 9.908784	0.076308	-3.712	0.043891	1.3576
643.2373@1.3837658	51055	15.64	0.043957	1.357
Ubiquinone (Q2) 9.511817	0.00020078	-12.282	0.043974	1.3568
PE-Cer(d16:1(4E)/16:0) 7.670564	0.34087	-1.5527	0.043993	1.3566
2778.1257@6.2483387	0.066316	-3.9145	0.044017	1.3564
CAY10633	7.3846	2.8845	0.044084	1.3557
Perindopril glucuronide 11.702125	0.45151	-1.1472	0.044127	1.3553
1536.6956@5.970746	0.22427	-2.1567	0.044142	1.3551
AG-99 Esi-3.17048	187860	17.519	0.044199	1.3546
6-(2-Hydroxyethyl)-5,6-dihydrosanguinarine 10.5102	0.14955	-2.7413	0.044439	1.3522
201.8661@20.789465	0.12715	-2.9754	0.044471	1.3519
Hexaacetylpyracanthoside	48681	15.571	0.044544	1.3512
Gibberellin A102 19.838255	12.028	3.5883	0.044602	1.3506
982.4562@13.532531	51697	15.658	0.044679	1.3499
6,7-Dimethyl-8-(1-D-ribityl)lumazine Esi-1.115451	7.3338	2.8746	0.044731	1.3494
313.8455@20.00862	41.134	5.3623	0.044916	1.3476
PS(P-18:0/14:1(9Z)) 7.7291527	0.35977	-1.4748	0.045089	1.3459
2-(4-Methyl-5-thiazolyl)ethyl hexanoate	0.00023954	-12.027	0.045251	1.3444
Trp Ser Ser	188530	17.524	0.045351	1.3434
Cycloxydim	0.10698	-3.2246	0.04538	1.3431
PG(6:0/6:0)	8.3831	3.0675	0.0454	1.3429
1338.5682@5.8714194	0.011015	-6.5044	0.04545	1.3425
His Lys Met	0.35514	-1.4935	0.045517	1.3418
N-formylmaleamic acid	0.038357	-4.7044	0.045575	1.3413
1201.4294@0.8871509	0.22311	-2.1642	0.045654	1.3405
2811.1118@6.2796216	26.564	4.7314	0.045693	1.3402
2681.043@4.813728	0.014768	-6.0814	0.045726	1.3398
599.4303@11.059996	93597	16.514	0.045823	1.3389
Akeboside Ste 10.622489	0.00010632	-13.199	0.045858	1.3386
D-2-Aminobutyric acid	0.2181	-2.197	0.04595	1.3377
Hesperetin 3'-O-sulfate	0.00010671	-13.194	0.04598	1.3374
1948.7079@0.80367166	0.18763	-2.4141	0.045984	1.3374
1062.3646@2.0777006	59707	15.866	0.045993	1.3373
332.0383@2.0528047	38422	15.23	0.046038	1.3369
nephritogenoside Esi-1.2582762	6.3269	2.6615	0.046072	1.3366
235.8291@21.888647	39761	15.279	0.046157	1.3358
Z-Gly-Pro-Leu-Gly-Pro	22.218	4.4737	0.046231	1.3351
PG(O-16:0/0:0) Esi-22.434332	30368	14.89	0.046269	1.3347
715.4809@17.322245	0.091696	-3.447	0.046277	1.3346
PG(18:4(6Z,9Z,12Z,15Z)/13:0)	0.00012122	-13.01	0.046307	1.3344
Fluphenazine depot 9.501062	0.18064	-2.4688	0.046335	1.3341
benzyl 4-(1,3-dioxoisoindolin-2-yl)-2',2'-dimethyl-3',5-dioxo-2',3',4,5-tetrahydro-3H-spiro[furan-2,9'-imidazo[1,2-a]indole]-1'(9aH)-carboxylate	0.16309	-2.6163	0.046338	1.3341
Hovenine A	0.0853	-3.5513	0.046475	1.3328
PG(22:4(7Z,10Z,13Z,16Z)/0:0)	14779	13.851	0.046592	1.3317
N6-Carbamoyl-L-threonyladenosine 18.44526	3.7109e-05	-14.718	0.04663	1.3313
PA(22:4(7Z,10Z,13Z,16Z)/0:0) Esi-8.679696	0.42958	-1.219	0.046669	1.331
PC(16:0/20:4(6E,8Z,11Z,14Z)(5OH[S]))	28396	14.793	0.046675	1.3309
6-bromo-pentacosa-5E,9Z-dienoic acid Esi-8.070933	7.9091	2.9835	0.046676	1.3309
Pisumoside A 7.228095	9512.5	13.216	0.046751	1.3302
Lacto-N-fucoheptaose Esi-1.1045375	2.6	1.3785	0.046799	1.3298
1635.1237@14.739998	27464	14.745	0.046831	1.3295
Trp Asn Arg	0.09798	-3.3514	0.046853	1.3293
Avenic acid B Esi-1.3826331	19.495	4.285	0.046897	1.3289
519.1484@0.8580367	0.00013108	-12.897	0.046906	1.3288
1336.4725@2.1798234	17264	14.076	0.046925	1.3286
R-L3 0.87517667	0.00011806	-13.048	0.046987	1.328
Cinnzeylanine	0.14641	-2.7719	0.047142	1.3266
Lucidenic acid M 11.108016	0.28994	-1.7862	0.047195	1.3261
PI(15:0/18:0) Esi-10.555203	50.729	5.6647	0.047219	1.3259
4-[[5-(acetylamino)-1-methyl-1H-indol-3-yl]methyl]-3-methoxy-N-[(2-methylphenyl)sulfonyl]-Benzamide Esi-1.3201013	5.2513	2.3927	0.047285	1.3253
335.2701@11.588344	32590	14.992	0.047311	1.325
(25S)-5alpha-cholestan-3beta,4beta,6alpha,8beta,15alpha,16beta,26-heptol 10.185792	5.9934e-05	-14.026	0.047314	1.325
3alpha,7alpha,11alpha-Trihydroxy-12-oxo-5beta-cholan-24-oic Acid Esi-10.39555	12.207	3.6096	0.047314	1.325
Pisumoside A Esi-2.0190609	25.739	4.6859	0.047354	1.3246
Butoctamide hydrogen succinate Esi-6.797915	15688	13.937	0.047496	1.3233
Zafirlukast Esi-9.392496	0.18646	-2.4231	0.047578	1.3226
Uridine 1.1293733	0.45137	-1.1476	0.04758	1.3226
PG(12:0/12:0)	0.14368	-2.799	0.047582	1.3226
TOFA 14.386354	0.00025949	-11.912	0.047633	1.3221
Thiamine disulfide Esi-1.4249365	9.5756	3.2594	0.047644	1.322
Gomphidic acid 10.0048275	10822	13.402	0.047687	1.3216
Cobalt-precorrin 6 0.9098036	0.15816	-2.6606	0.047771	1.3208
Moricizine sulfoxide Esi-14.012168	32685	14.996	0.047894	1.3197
Acetic anhydride 0.8436952	0.12128	-3.0436	0.047925	1.3194
tiropramide 6.2954035	0.075914	-3.7195	0.047936	1.3193
Lentialexin 8.105483	701140	19.419	0.048018	1.3186
Istamycin B1 10.188755	0.075747	-3.7227	0.048125	1.3176
5?-Cyprinolsulfate 13.283242	179.67	7.4892	0.048152	1.3174
Arg Trp Met Esi-6.769001	0.35516	-1.4935	0.048169	1.3172
PC(P-18:1(9Z)/18:4(6Z,9Z,12Z,15Z))	1.9478e-05	-15.648	0.048236	1.3166
1384.7981@8.831453	0.1391	-2.8458	0.04831	1.316
Valyl-Leucine 3.3252373	0.14548	-2.7811	0.048372	1.3154
650.2311@1.4716876	12.226	3.6119	0.04849	1.3143
643.4083@19.830317	13338	13.703	0.04852	1.3141
2956.152@5.6125464	0.016382	-5.9317	0.048524	1.314
943.3398@1.7359993	33706	15.041	0.048548	1.3138
593.2466@8.282452	0.20074	-2.3166	0.048553	1.3138
Kanamycin A 3'-phosphate 7.6416287	0.10314	-3.2774	0.048607	1.3133
Kurilensoside H	0.27929	-1.8402	0.048662	1.3128
Diethyl tartrate Esi-1.2913338	6.1632	2.6237	0.048788	1.3117
Asparagoside A Esi-14.921858	46.377	5.5353	0.048866	1.311
PG(P-20:0/20:5(5Z,8Z,11Z,14Z,17Z))	6.988e-05	-13.805	0.048874	1.3109
(E)-2-Butenyl-4-methyl-threonine	9.0964	3.1853	0.048906	1.3106
Lacto-N-difucohexaose Esi-1.4836361	116.27	6.8613	0.048926	1.3105
Leonoside A 0.8382294	0.2688	-1.8954	0.048959	1.3102
Clovamide	0.14425	-2.7933	0.048971	1.3101
L-Agaritine Esi-4.557865	30797	14.91	0.048984	1.3099
AG-041R 10.485949	4.3465	2.1198	0.049011	1.3097
1108.4633@1.9832604	0.032903	-4.9256	0.049061	1.3093
Adefovir Dipivoxil 14.589794	38345	15.227	0.049066	1.3092
2-Hydroxymyristic Acid	0.12441	-3.0068	0.049079	1.3091
Mebeverine Esi-5.578264	7.2653	2.861	0.049226	1.3078
235.1066@1.1383814	0.026598	-5.2325	0.049265	1.3075
Isomorellic acid 20.674788	0.16727	-2.5798	0.049269	1.3074
3,4-Dimethyl-5-pentyl-2-furanheptanoic acid Esi-15.84206	9.3128	3.2192	0.04937	1.3065
971.337@0.9852077	0.017489	-5.8374	0.049478	1.3056
PG(22:6(4Z,7Z,10Z,13Z,16Z,19Z)/0:0) Esi-10.552483	3.38	1.757	0.049498	1.3054
589.358@12.267396	0.00016371	-12.577	0.049533	1.3051
768.4284@9.750927	11471	13.486	0.049535	1.3051
Gln Pro Tyr 19.042294	0.12104	-3.0464	0.049574	1.3047
528.2788@11.925824	0.26309	-1.9264	0.049706	1.3036
Hovenidulcioside A2 15.856257	0.07371	-3.762	0.049751	1.3032
Musabalbisiane A	0.2881	-1.7954	0.049767	1.3031
1904.9042@7.022445	0.071307	-3.8098	0.049862	1.3022
beta-D-Glc-(1-4)-alpha-L-Rha-(1-3)-beta-D-Glc 0.8575541	0.10068	-3.3121	0.04988	1.3021
Lacto-N-fucopentaose V 1.0079511	4.594	2.1998	0.049936	1.3016
L-isoleucyl-L-proline Esi-4.601262	38840	15.245	0.049942	1.3015
Isolimonic acid glucoside Esi-8.429342	7.9958	2.9992	0.04999	1.3011
